# Supplementary material for: Definitive hematopoietic stem/progenitor cells from human embryonic stem cells through serum/feeder-free organoid-induced differentiation
Source: Stem Cell Res Ther. 2020 Nov 24;11:493. doi: 10.1186/s13287-020-02019-5 (PMC7688003; doi:10.1186/s13287-020-02019-5)
Supplement: Supplementary file 13 — Additional file 13: Supplemental Table 1. Raw sequencing data for CD3 cells derived from CD34+ CD43+ generated from human embryonic stem cells (hESCs) and peripheral blood mononuclear cells (PBMCs). [file 13287_2020_2019_MOESM13_ESM.xlsx]

## Sheet: hESC-derived CD3+
sample_name	productive_frequency	rearrangement	v_resolved	d_resolved	j_resolved
hESC-derived CD3+	0.0142857	CACCTACACACCCTGCAGCCAGAAGACTCGGCCCTGTATCTCTGCGCCAGCAGCCGGACAGGGGGCGCCGAGCAGTACTTCGGGCCG	TCRBV04-03*01	TCRBD01-01*01	TCRBJ02-07*01
hESC-derived CD3+	0.0142857	CTGGAGTCAGCTGCTCCCTCCCAGACATCTGTATACTTCTGTGCCAGCAGACGACAAAGTCGGGCCAACGTCCTGACTTTCGGGGCC	TCRBV06-09*01	TCRBD01-01*01	TCRBJ02-06*01
hESC-derived CD3+	0.0142857	TTCCCCCTCACTCTGGAGTCAGCTACCCGCTCCCAGACATCTGTGTATTTCTGCGCCAGCAGGGGTGAAAAACTGTTTTTTGGCAGT	TCRBV10-02*01	unknown	TCRBJ01-04*01
hESC-derived CD3+	0.0142857	CTGAAGATCCGGTCCACAAAGCTGGAGGACTCAGCCATGTACTTCTGTGCCAGCAGTGGGACACAAGAGACCCAGTACTTCGGGCCA	TCRBV02-01*01	TCRBD01-01*01	TCRBJ02-05*01
hESC-derived CD3+	0.0142857	AGTTCTAAGAAGCTCCTTCTCAGTGACTCTGGCTTCTATCTCTGTGCCTGGAGTGTAGGGGGCCAAGAGACCCAGTACTTCGGGCCA	TCRBV30-01*01	TCRBD01-01*01	TCRBJ02-05*01
hESC-derived CD3+	0.0142857	TCCCTAGAGTCTGCCATCCCCAACCAGACAGCTCTTTACTTCTGTGCCACCAGTGATTTACAGGGAGAGACCCAGTACTTCGGGCCA	TCRBV24	TCRBD01-01*01	TCRBJ02-05*01
hESC-derived CD3+	0.0142857	CTCACTCTGGAGTCAGCTACCCGCTCCCAGACATCTGTGTATTTCTGCGCCAGCAGTGACAGCTCCTACGAGCAGTACTTCGGGCCG	TCRBV10-02*01	TCRBD01-01*01	TCRBJ02-07*01
hESC-derived CD3+	0.0142857	CCCCTGATCCTGGAGTCGCCCAGCCCCAACCAGACCTCTCTGTACTTCTGTGCCAGCAGGGACAGGGAGACCCAGTACTTCGGGCCA	TCRBV27-01*01	TCRBD01-01*01	TCRBJ02-05*01
hESC-derived CD3+	0.0285714	GAACCCAGGGACTCAGCTGTGTATTTTTGTGCTAGTGGTGGTAGGCGTGCAGGACAAAGTCGGGCCAACGTCCTGACTTTCGGGGCC	TCRBV12-05*01	TCRBD01-01*01	TCRBJ02-06*01
hESC-derived CD3+	0.0142857	CTGGAGCTTGGTGACTCTGCTGTGTATTTCTGTGCCAGCAGCGCCCGAGATCCCATTCAAAGAAAAAACATTCAGTACTTCGGCGCC	TCRBV03	TCRBD02-01*02	TCRBJ02-04*01
hESC-derived CD3+	0.0142857	AGCACCAACCAGACATCTGTGTATCTCTATGCCAGCAGTAGGGTCAGTCGACGACAAAGTCGGGCCAACGTCCTGACTTTCGGGGCC	TCRBV26-01*01	unknown	TCRBJ02-06*01
hESC-derived CD3+	0.0285714	AAGCTTGAGGATTCAGCAGTGTATTTTTGTGCCAGCAGCACATACATGGTCGTTCAAAGTCGGGCCAACGTCCTGACTTTCGGGGCC	TCRBV16-01	TCRBD01-01*01	TCRBJ02-06*01
hESC-derived CD3+	0.0142857	TTGGAGCTGGACGACTCGGCCCTGTATCTCTGTGCCAGCAGCTTGGCCGGGACTAGCGAGAACACCGGGGAGCTGTTTTTTGGAGAA	TCRBV05-04*01	TCRBD02-01	TCRBJ02-02*01
hESC-derived CD3+	0.0142857	GTGAACGCCTTGTTGCTGGGGGACTCGGCCCTCTATCTCTGTGCCAGCACCGGGACAGGGTCTTCTCTTGGCTACACCTTCGGTTCG	TCRBV05-06*01	TCRBD01-01*01	TCRBJ01-02*01
hESC-derived CD3+	0.0142857	CAGTCCACGGAGTCAGGGGACACAGCACTGTATTTCTGTGCCAGCAGCAAAAGGGACAGGGGGCAAGAGACCCAGTACTTCGGGCCA	TCRBV21-01*01	TCRBD01-01*01	TCRBJ02-05*01
hESC-derived CD3+	0.0428571	CTGAGGATCCAGCAGGTAGTGCGAGGAGATTCGGCAGCTTATTTCTGTGCCAGCTCACCGGACACCTACGAGCAGTACTTCGGGCCG	TCRBV18-01*01	TCRBD01-01*01	TCRBJ02-07*01
hESC-derived CD3+	0.0142857	AAGATCCAGCCCTCAGAACCCAGGGACTCAGCTGTGTACTTCTGTGCCAGCAGTCCAGGGGCGAATTCACCCCTCCACTTTGGGAAC	TCRBV12	TCRBD01-01*01	TCRBJ01-06*01
hESC-derived CD3+	0.0142857	CTAGAGTCTGCCATCCCCAACCAGACAGCTCTTTACTTCTGTGCCACCAGTGAGGACAGGGGCACAGATACGCAGTATTTTGGCCCA	TCRBV24	TCRBD01-01*01	TCRBJ02-03*01
hESC-derived CD3+	0.0142857	CTGAAGATCCAGCCCTCAGAACCCAGGGACTCAGCTGTGTACTTCTGTGCCAGCAGCCGGGACAGGGAGACCCAGTACTTCGGGCCA	TCRBV12	TCRBD01-01*01	TCRBJ02-05*01
hESC-derived CD3+	0.0285714	CTGAAGATCCAGCCCTCAGAACCCAGGGACTCAGCTGTGTACTTCTGTGCCAGCAGTTTAGGGGGTTCACCCCTCCACTTTGGGAAC	TCRBV12	unknown	TCRBJ01-06*01
hESC-derived CD3+	0.0142857	CTGGAGTTGGCTGCTCCCTCCCAGACATCTGTGTACTTCTGTGCCAGCAGACGACAAAGTCGGGCCAACGTCCTGACTTTCGGGGCC	TCRBV06-06	TCRBD01-01*01	TCRBJ02-06*01
hESC-derived CD3+	0.0142857	CTGGAGCTTGGTGACTCTGCTGTGTATTCTGTGCCAGCAGCCGTGCTCTTCCCATTTTGGCATCATCAGCCCCAGCATTTTGGTGAT	TCRBV03	unknown	TCRBJ01-05*01
hESC-derived CD3+	0.0142857	GAGCTTGGTGACTCTGCTGTGTATTTCTGTGCAGCAGCCGGGGGTGTCCATTTCATACATCATAATTCACCCCTCCACTTTGGGAAC	TCRBV03	TCRBD02-01*01	TCRBJ01-06*01
hESC-derived CD3+	0.0285714	ATCCAGCCCTCAGAACCCAGGGACTCAGCTGTGTACTTCTGTGCCAGCAGTTTTTTGGGACAGGGCTACGAGCAGTACTTCGGGCCG	TCRBV12	TCRBD01-01*01	TCRBJ02-07*01
hESC-derived CD3+	0.0142857	TTGTTGCTGGGGGACTCGGCCCTCTATCTCTGTGCCAGCATAGGGTCAATATCACAAAGTCGGGCCAACGTCCTGACTTTCGGGGCC	TCRBV05-06*01	unknown	TCRBJ02-06*01
hESC-derived CD3+	0.0142857	ACCCTGGAGTCTGCCAGGCCCTCACATACCTCTCAGTACCTCTGTGCCAGCAGTGAACACATGAACACTGAAGCTTTCTTTGGACAA	TCRBV25-01*01	TCRBD01-01*01	TCRBJ01-01*01
hESC-derived CD3+	0.0285714	GAGTCGCCCAGCCCCAACCAGACCTCTCTGTACTTCTGTGCCAGCAGTTTATCGACAGGGGGCTTTCAGCCCCAGCATTTTGGTGAT	TCRBV27-01*01	TCRBD01-01*01	TCRBJ01-05*01
hESC-derived CD3+	0.0142857	GTACCCTCTCAGACATCTGTGTACTTCTGTGCCAGCAGTCGTTCAGACTCACGACAAAGTCGGGCCAACGTCCTGACTTTCGGGGCC	TCRBV06-04	unknown	TCRBJ02-06*01
hESC-derived CD3+	0.0142857	AATGTGAACGCCTTGTTGCTGGGGGACTCGGCCCTCTATCTCTGTGCCAGCAGCTTGTCAGGGGGCACTGAAGCTTTCTTTGGACAA	TCRBV05-06*01	TCRBD01-01*01	TCRBJ01-01*01
hESC-derived CD3+	0.0142857	CTGATCCTGGAGTCGCCCAGCCCCAACCAGACCTCTCTGTACTTCTGTGCCAGCAGTTTAAGGGATCAGCCCCAGCATTTTGGTGAT	TCRBV27-01*01	unknown	TCRBJ01-05*01
hESC-derived CD3+	0.0142857	TCCACTCTGACAGTGACCAGTGCCCATCCTGAAGACAGCAGCTTCTACATCTGCAGTGCTAGACAGGGTGGCTACACCTTCGGTTCG	TCRBV20-01*01	TCRBD01-01*01	TCRBJ01-02*01
hESC-derived CD3+	0.0142857	CTGACAGTGACCAGTGCCCATCCTGAAGACAGCAGCTTCTACATCTGCAGTGCTAGTAGCGGGAGTTACGAGCAGTACTTCGGGCCG	TCRBV20	TCRBD02-01*02	TCRBJ02-07*01
hESC-derived CD3+	0.0142857	AAGAAGCTCCTTCTCAGTGACTCTGGCTTCTATCTCTGTGCCTGGAGTACTAGCGGGAGGGCCTACAATGAGCAGTTCTTCGGGCCA	TCRBV30-01*01	TCRBD02-01*02	TCRBJ02-01*01
hESC-derived CD3+	0.0142857	ACAGTGACCAGTGCCCATCCTGAAGACAGCAGCTTCTACATCTGCAGTGCTAGAGATGGGACAAACTATGGCTACACCTTCGGTTCG	TCRBV20	TCRBD01-01*01	TCRBJ01-02*01
hESC-derived CD3+	0.0142857	CTACACACCCTGCAGCCAGAAGACTCGGCCCTGTATCTCTGCGCCAGCAGCCAAGGGACAGGGCCAGATACGCAGTATTTTGGCCCA	TCRBV04-03*01	TCRBD01-01*01	TCRBJ02-03*01
hESC-derived CD3+	0.0142857	CTGGAGTCGCCCAGCCCCAACCAGACCTCTCTGTACTTCTGTGCCAGCAGTTTGACAGGGGGCGATGAAAAACTGTTTTTTGGCAGT	TCRBV27-01*01	TCRBD01-01*01	TCRBJ01-04*01
hESC-derived CD3+	0.0142857	ATCCAGCCCTCAGAACCCAGGGACTCAGCTGTGTACTTCTGTGCCAGCAGTGACAGGGGGAGCAATCAGCCCCAGCATTTTGGTGAT	TCRBV12	TCRBD01-01*01	TCRBJ01-05*01
hESC-derived CD3+	0.0142857	TCCCTGGAGCTTGGTGACTCTGCTGTGTATTTCTGTGCCAGCAGCAGTAGCGTTCATTTCGTGTTAGACGAGCAGTACTTCGGGCCG	TCRBV03	TCRBD02-01	TCRBJ02-07*01
hESC-derived CD3+	0.0142857	TCCCTAGAGTCTGCCATCCCCAACCAGACAGCTCTTTACTTCTGTGCCACCAGTGATGGGGGCACAGATACGCAGTATTTTGGCCCA	TCRBV24	unknown	TCRBJ02-03*01
hESC-derived CD3+	0.0142857	CTGACAGTGACCAGTGCCCATCCTGAAGACAGCAGCTTCTACATCTGCAGTGCTAGCGGGAGGGCCTACGAGCAGTACTTCGGGCCG	TCRBV20	TCRBD02-01*02	TCRBJ02-07*01
hESC-derived CD3+	0.0142857	CTGGAGTCGCCCAGCCCCAACCAGACCTCTCTGTACTTCTGTGCCAGCAGTTTATGGGGGCGCCAAGAGACCCAGTACTTCGGGCCA	TCRBV27-01*01	TCRBD01-01*01	TCRBJ02-05*01
hESC-derived CD3+	0.0142857	AAGATCCAGCGCACAGAGCGGGGGGACTCAGCCGTGTATCTCTGTGCCAGCAGCTTGGACAGCACAGATACGCAGTATTTTGGCCCA	TCRBV07-03*01	unknown	TCRBJ02-03*01
hESC-derived CD3+	0.0142857	CTGACAGTGACCAGTGCCCATCCTGAAGACAGCAGCTTCTACATCTGCAGTGCTGGGACTAGCGGCTACGAGCAGTACTTCGGGCCG	TCRBV20	TCRBD02-01	TCRBJ02-07*01
hESC-derived CD3+	0.0142857	TCTGCCATCCCCAACCAGACAGCTCTTTACTTCTGTGCCACCAGTTCGGGGACTACCAGAAAGACCTATGGCTACACCTTCGGTTCG	TCRBV24	TCRBD02-01	TCRBJ01-02*01
hESC-derived CD3+	0.0142857	ACTCTGACAGTGACCAGTGCCCATCCTGAAGACAGCAGCTTCTACATCTGCAGTGCTAGCCACCAAGAGACCCAGTACTTCGGGCCA	TCRBV20-01*01	unknown	TCRBJ02-05*01
hESC-derived CD3+	0.0142857	GAGTCTGCCATCCCCAACCAGACAGCTCTTTACTTCTGTGCCACCAGTGATTTGCAGGGGTACCAAGAGACCCAGTACTTCGGGCCA	TCRBV24	TCRBD01-01*01	TCRBJ02-05*01
hESC-derived CD3+	0.0142857	CTGGAGTCCGCTACCAGCTCCCAGACATCTGTGTACTTCTGTGCCATCAGTGGGACTAGCGGGAGAGAGACCCAGTACTTCGGGCCA	TCRBV10-03*01	TCRBD02-01*02	TCRBJ02-05*01
hESC-derived CD3+	0.0142857	AATTCCCTGGAGCTTGGTGACTCTGCTGTGTATTTCTGTGCCAGCAGCCATTTCATACATCATAATTCACCCCTCCACTTTGGGAAC	TCRBV03	TCRBD01-01*01	TCRBJ01-06*01
hESC-derived CD3+	0.0142857	TCCCTGATTCTGGAGTCCGCCAGCACCAACCAGACATCTATGTACCTCTGTGCCAGCAGTTGGGACACTGAAGCTTTCTTTGGACAA	TCRBV28-01*01	unknown	TCRBJ01-01*01
hESC-derived CD3+	0.0142857	GAGTCGCCCAGCCCCAACCAGACCTCTCTGTACTTCTGTGCCAGCAGTGGGACTAGCGGGAGCACAGATACGCAGTATTTTGGCCCA	TCRBV27-01*01	TCRBD02-01	TCRBJ02-03*01
hESC-derived CD3+	0.0142857	GAGCGGGGGGACTCAGCCGTGTATCTCTGTGCCAGCAGCTTTGGGCTACGCTTACAAAGTCGGGCCAACGTCCTGACTTTCGGGGCC	TCRBV07-03*01	TCRBD01-01*01	TCRBJ02-06*01
hESC-derived CD3+	0.0142857	ACTCTGACAGTGACCAGTGCCCATCCTGAAGACAGCAGCTTCTACATCTGCAGTGCTGACAGCTCCTACGAGCAGTACTTCGGGCCG	TCRBV20-01*01	TCRBD01-01*01	TCRBJ02-07*01
hESC-derived CD3+	0.0142857	ATTCTGGAGTCCGCCAGCACCAACCAGACATCTATGTACCTCTGTGCCAGCAGTTTCACGAACACCGGGGAGCTGTTTTTTGGAGAA	TCRBV28-01*01	TCRBD01-01*01	TCRBJ02-02*01
hESC-derived CD3+	0.0142857	TCCACAAAGCTGGAGGACTCAGCCATGTACTTCTGTGCCAGCAGTGAAGGGGGGGGACAATATAATTCACCCCTCCACTTTGGGAAC	TCRBV02-01*01	TCRBD02-01*01	TCRBJ01-06*01
hESC-derived CD3+	0.0142857	CTGGAGTCGCCCAGCCCCAACCAGACCTCTCTGTACTTCTGTGCCAGCAGTTTATCCGGGACAGGGGTTGAGCAGTTCTTCGGGCCA	TCRBV27-01*01	TCRBD01-01*01	TCRBJ02-01*01
hESC-derived CD3+	0.0142857	AATGTGAGCACCTTGGAGCTGGGGGACTCGGCCCTTTATCTTTGCGCCAGCAGCTTGGACAGGGGTTCACCCCTCCACTTTGGGAAC	TCRBV05-01*01	TCRBD01-01*01	TCRBJ01-06*01
hESC-derived CD3+	0.0142857	CAGCCAGAAGACTCGGCCCTGTATCTCTGCGCCAGCAGCCGTATGCAAGGACGTCAAAGTCGGGCCAACGTCCTGACTTTCGGGGCC	TCRBV04-03*01	unknown	TCRBJ02-06*01
hESC-derived CD3+	0.0142857	TCGCCCAGCCCCAACCAGACCTCTCTGTACTTCTGTGCCAGCAGTTTGGACAGGGCGGGAGGGCCAGATACGCAGTATTTTGGCCCA	TCRBV27-01*01	TCRBD02-01*02	TCRBJ02-03*01
hESC-derived CD3+	0.0142857	CTGGAGTCGCCCAGCCCCAACCAGACCTCTCTGTACTTCTGTGCCAGCAGTCCGGGACAGGGCAATCAGCCCCAGCATTTTGGTGAT	TCRBV27-01*01	TCRBD01-01*01	TCRBJ01-05*01
hESC-derived CD3+	0.0142857	CTGAGTTCTAAGAAGCTCCTTCTCAGTGACTCTGGCTTCTATCTCTGTGCCTGGAGGACAGGGGAAGAGACCCAGTACTTCGGGCCA	TCRBV30-01*01	TCRBD01-01*01	TCRBJ02-05*01
hESC-derived CD3+	0.0142857	ACTCTGACTGTGAGCAACATGAGCCCTGAAGACAGCAGCATATATCTCTGCAGCGTTGAAGGAGCTGCTGAAGCTTTCTTTGGACAA	TCRBV29-01*01	TCRBD02-01	TCRBJ01-01*01
hESC-derived CD3+	0.0142857	CACCTACACACCCTGCAGCCAGAAGACTCGGCCCTGTATCTCTGTGCCAGCAGCCAGGACAATAACTATGGCTACACCTTCGGTTCG	TCRBV04-02*01	TCRBD01-01*01	TCRBJ01-02*01
hESC-derived CD3+	0.0142857	ACCCTGGAGTCTGCCAGGCCCTCACATACCTCTCAGTACCTCTGTGCCAGCAGTGGACAGGGGGTTTATGGCTACACCTTCGGTTCG	TCRBV25-01*01	TCRBD01-01*01	TCRBJ01-02*01

## Sheet: PBMC_CD3+
sample_name	productive_frequency	rearrangement	v_resolved	d_resolved	j_resolved
PBMC_CD3+	0.021796	CTGAGCTCTCTGGAGCTGGGGGACTCAGCTTTGTATTTCTGTGCCAGCAGCGACCGGGACAGGGATCAGCCCCAGCATTTTGGTGAT	TCRBV09-01	TCRBD01-01*01	TCRBJ01-05*01
PBMC_CD3+	0.0139494	TTGGCTGCTCCCTCCCAGACATCTGTGTACTTCTGTGCCAGCGAAAAAGGAGGGACCTACTCTGGAAACACCATATATTTTGGAGAG	TCRBV06-06	TCRBD02-01*02	TCRBJ01-03*01
PBMC_CD3+	0.0104621	GAGTCGGCTGCTCCCTCCCAGACATCTGTGTACTTCTGTGCCAGCAGTGCACGGGACAGTGGGAACACTGAAGCTTTCTTTGGACAA	TCRBV06-01*01	TCRBD01-01*01	TCRBJ01-01*01
PBMC_CD3+	0.00784656	GAGTCGCCCAGCCCCAACCAGACCTCTCTGTACTTCTGTGCCAGCAGACCTAGGGCCGCGAACACCGGGGAGCTGTTTTTTGGAGAA	TCRBV27-01*01	unknown	TCRBJ02-02*01
PBMC_CD3+	0.00697472	AGCACCTTGGAGCTGGGGGACTCGGCCCTTTATCTTTGCGCCAGCAGCTTTGCCCAGGGGAGCACCGGGGAGCTGTTTTTTGGAGAA	TCRBV05-01*01	TCRBD01-01*01	TCRBJ02-02*01
PBMC_CD3+	0.00523104	CTGAAGATCCGGTCCACAAAGCTGGAGGACTCAGCCATGTACTTCTGTGCCAGCAGTTGGACGGCCGGTGAAGCTTTCTTTGGACAA	TCRBV02-01*01	unknown	TCRBJ01-01*01
PBMC_CD3+	0.00348736	GCCTTGTTGCTGGGGGACTCGGCCCTCTATCTCTGTGCCAGCAGCCTTAGACAGGGTATCGACACCGGGGAGCTGTTTTTTGGAGAA	TCRBV05-06*01	TCRBD01-01*01	TCRBJ02-02*01
PBMC_CD3+	0.00348736	ACTCTGGAGTCAGCTACCCGCTCCCAGACATCTGTGTATTTCTGCGCCAGCAGTGTAGAATTCTACAATGAGCAGTTCTTCGGGCCA	TCRBV10-02*01	TCRBD02-01	TCRBJ02-01*01
PBMC_CD3+	0.00261552	CTGTCGGCTGCTCCCTCCCAGACATCTGTGTACTTCTGTGCCAGCAGCCCGGACAGGGTTTTGATCAATGAGCAGTTCTTCGGGCCA	TCRBV06-05*01	TCRBD01-01*01	TCRBJ02-01*01
PBMC_CD3+	0.00261552	ATCCAGCGCACACAGCAGGAGGACTCCGCCGTGTATCTCTGTGCCAGCAGCTTAGTCTACGGGAACACTGAAGCTTTCTTTGGACAA	TCRBV07-08*01	TCRBD02-01	TCRBJ01-01*01
PBMC_CD3+	0.00261552	CTGAATGTGAACGCCTTGGAGCTGGACGACTCGGCCCTGTATCTCTGTGCCAGCAGGGGGCCCGGGAATGAGCAGTTCTTCGGGCCA	TCRBV05-04*01	TCRBD01-01*01	TCRBJ02-01*01
PBMC_CD3+	0.00261552	CAGCGCACAGAGCAGGGGGACTCGGCCATGTATCTCTGTGCCAGCAGCTTACAGACAGGGATGAACACTGAAGCTTTCTTTGGACAA	TCRBV07-09	TCRBD01-01*01	TCRBJ01-01*01
PBMC_CD3+	0.00261552	CTGACAGTGACCAGTGCCCATCCTGAAGACAGCAGCTTCTACATCTGCAGTGCTAGCTCGTTAAATCAGCCCCAGCATTTTGGTGAT	TCRBV20	TCRBD02-01	TCRBJ01-05*01
PBMC_CD3+	0.00261552	ATCAATTCCCTGGAGCTTGGTGACTCTGCTGTGTATTTCTGTGCCAGCAGCCTCCAGGTCCTTCGCAATGAGCAGTTCTTCGGGCCA	TCRBV03	TCRBD01-01*01	TCRBJ02-01*01
PBMC_CD3+	0.00261552	CTGAAGATCCGGTCCACAAAGCTGGAGGACTCAGCCATGTACTTCTGTGCCAGCAGTTGGACAGCCAGCGAGCAGTACTTCGGGCCG	TCRBV02-01*01	TCRBD01-01*01	TCRBJ02-07*01
PBMC_CD3+	0.00261552	ACTGTGAGCAACATGAGCCCTGAAGACAGCAGCATATATCTCTGCAGCGGCAGGGTGTCGGCCAAAAACATTCAGTACTTCGGCGCC	TCRBV29-01*01	TCRBD01-01*01	TCRBJ02-04*01
PBMC_CD3+	0.00261552	ACCTTGGAGCTGGGGGACTCGGCCCTTTATCTTTGCGCCAGCAGCCTTAATTCGGGACAGGGGCGCTCCGAGCAGTACTTCGGGCCG	TCRBV05-01*01	TCRBD01-01*01	TCRBJ02-07*01
PBMC_CD3+	0.00174368	GTGACATCGGCCCAAAAGAACCCGACAGCTTTCTATCTCTGTGCCAGTAGCATTAGGGGGGCGGGTCAGCCCCAGCATTTTGGTGAT	TCRBV19-01	unknown	TCRBJ01-05*01
PBMC_CD3+	0.00174368	ATCCGGTCCACAAAGCTGGAGGACTCAGCCATGTACTTCTGTGCCAGCAGTGCCCGCCGTGGGGGAGATACGCAGTATTTTGGCCCA	TCRBV02-01*01	unknown	TCRBJ02-03*01
PBMC_CD3+	0.00174368	CTACACACCCTGCAGCCAGAAGACTCGGCCCTGTATCTCTGTGCCAGCAGCCATGGACGGACCAACGCTGAAGCTTTCTTTGGACAA	TCRBV04-02*01	unknown	TCRBJ01-01*01
PBMC_CD3+	0.00174368	ACTGTGAGCAACATGAGCCCTGAAGACAGCAGCATATATCTCTGCAGCGTTGAAGGACAGGGGAACACTGAAGCTTTCTTTGGACAA	TCRBV29-01*01	TCRBD01-01*01	TCRBJ01-01*01
PBMC_CD3+	0.00174368	CGCTCACCAGGCCTGGGGGACGCAGCCATGTACCTGTGTGCCACCAGCAGAGTAGCTGGGGAGAGCTATGGCTACACCTTCGGTTCG	TCRBV15-01*01	TCRBD02-01*02	TCRBJ01-02*01
PBMC_CD3+	0.00174368	CCCTCAGAACCCAGGGACTCAGCTGTGTATTTTTGTGCTAGTGGTTTGGTAGTAGACAGAGGGAACACTGAAGCTTTCTTTGGACAA	TCRBV12-05*01	TCRBD01-01*01	TCRBJ01-01*01
PBMC_CD3+	0.00174368	ACTCTGGAGTCTGCTGCCTCCTCCCAGACATCTGTATATTTCTGCGCCAGCTCTGACAGGGCTTTTCAGCCCCAGCATTTTGGTGAT	TCRBV10-01	TCRBD01-01*01	TCRBJ01-05*01
PBMC_CD3+	0.00174368	GACATCCGCTCACCAGGCCTGGGGGACGCAGCCATGTACCTGTGTGCCACCAGCAGAGAGGGGGGGGAAACCCAGTACTTCGGGCCA	TCRBV15-01*01	TCRBD02-01*01	TCRBJ02-05*01
PBMC_CD3+	0.00174368	GAGATCCAGCGCACAGAGCAGGGGGACTCGGCCATGTATCTCTGTGCCAGCGGAACGGGGGCCAATCAGCCCCAGCATTTTGGTGAT	TCRBV07-09	unknown	TCRBJ01-05*01
PBMC_CD3+	0.00174368	ACCAGTGCCCATCCTGAAGACAGCAGCTTCTACATCTGCAGTGCTAGTAGCACAGGGGGTAGCAATCAGCCCCAGCATTTTGGTGAT	TCRBV20	TCRBD01-01*01	TCRBJ01-05*01
PBMC_CD3+	0.00174368	CGCTCACCAGGCCTGGGGGACGCAGCCATGTACCTGTGTGCCACCAGCAGAGGGGCGGGAGGGACTTACGAGCAGTACTTCGGGCCG	TCRBV15-01*01	TCRBD02-01*02	TCRBJ02-07*01
PBMC_CD3+	0.00174368	CGGTCCACAAAGCTGGAGGACTCAGCCATGTACTTCTGTGCCAGCAGTGAGGGGGGATCGGGTAATTCACCCCTCCACTTTGGGAAC	TCRBV02-01*01	TCRBD02-01*01	TCRBJ01-06*01
PBMC_CD3+	0.00174368	GCCCATCCTGAAGACAGCAGCTTCTACATCTGCAGTGCTAGAGACCCTACTGCGGGGGGGCTTGCAGATACGCAGTATTTTGGCCCA	TCRBV20	TCRBD02-01*01	TCRBJ02-03*01
PBMC_CD3+	0.00174368	ACTCTGGAGTCTGCTGCCTCCTCCCAGACATCTGTATATTTCTGCGCCAGCAGCGAGACAGGGGACAATGAGCAGTTCTTCGGGCCA	TCRBV10-01	TCRBD01-01*01	TCRBJ02-01*01
PBMC_CD3+	0.00174368	GCCAGCACCAACCAGACATCTATGTACCTCTGTGCCAGCAGGTACGGGACTAGCGGGAGTGGATCCTACGAGCAGTACTTCGGGCCG	TCRBV28-01*01	TCRBD02-01*02	TCRBJ02-07*01
PBMC_CD3+	0.00174368	CAAAAGAACCCGACAGCTTTCTATCTCTGTGCCAGTAGTATCAACATTCCGGGACAGGGGCTGAATTCACCCCTCCACTTTGGGAAC	TCRBV19-01	TCRBD01-01*01	TCRBJ01-06*01
PBMC_CD3+	0.00174368	ATCCAGCCCTCAGAACCCAGGGACTCAGCTGTGTACTTCTGTGCCAGCAGGCGGGACAGGGCGGGCACTGAAGCTTTCTTTGGACAA	TCRBV12	TCRBD01-01*01	TCRBJ01-01*01
PBMC_CD3+	0.00174368	ACTCTGGAGTCAGCTACCCGCTCCCAGACATCTGTGTATTTCTGCGCCAGCAGTGGGGAAAGGAATCAGCCCCAGCATTTTGGTGAT	TCRBV10-02*01	unknown	TCRBJ01-05*01
PBMC_CD3+	0.00174368	CTGCTGGGGTTGGAGTCGGCTGCTCCCTCCCAAACATCTGTGTACTTCTGTGCCAGCAGTGCGGGGCTTGAAGCTTTCTTTGGACAA	TCRBV06	TCRBD02-01*01	TCRBJ01-01*01
PBMC_CD3+	0.00174368	AACGCCTTGGAGCTGGACGACTCGGCCCTGTATCTCTGTGCCAGCAGCTTGGTGGGGGCTCTATTCACTGAAGCTTTCTTTGGACAA	TCRBV05-04*01	TCRBD01-01*01	TCRBJ01-01*01
PBMC_CD3+	0.00174368	AAGGTGCAGCCTGCAGAACTGGAGGATTCTGGAGTTTATTTCTGTGCCAGCAGCCAAGATTACAGCTATGGCTACACCTTCGGTTCG	TCRBV14-01*01	TCRBD01-01*01	TCRBJ01-02*01
PBMC_CD3+	0.00174368	ACTCTGGAGTCAGCTACCCGCTCCCAGACATCTGTGTATTTCTGCGCCAGCAGTGAGCAAGGGGACTATGGCTACACCTTCGGTTCG	TCRBV10-02*01	TCRBD01-01*01	TCRBJ01-02*01
PBMC_CD3+	0.00174368	AGCACCTTGGAGCTGGGGGACTCGGCCCTTTATCTTTGCGCCAGCAGCTTGGCCACGGACTCTGGAAACACCATATATTTTGGAGAG	TCRBV05-01*01	unknown	TCRBJ01-03*01
PBMC_CD3+	0.00174368	CGCACAGAGCGGGGGGACTCAGCCGTGTATCTCTGTGCCAGCAGCCCGACCGACGGCTCTGGGGCCAACGTCCTGACTTTCGGGGCC	TCRBV07-03*01	unknown	TCRBJ02-06*01
PBMC_CD3+	0.00174368	GCCAGCACCAACCAGACATCTATGTACCTCTGTGCCAGCAGTTTTACCCATCCGGGACAACAACGGGATGAGCAGTTCTTCGGGCCA	TCRBV28-01*01	TCRBD01-01*01	TCRBJ02-01*01
PBMC_CD3+	0.00174368	TCCACGGAGTCAGGGGACACAGCACTGTATTTCTGTGCCAGCAGGCCGGAACTCTACACAATTCGCACTGAAGCTTTCTTTGGACAA	TCRBV21-01*01	unknown	TCRBJ01-01*01
PBMC_CD3+	0.00174368	ACAAAGCTGGAGGACTCAGCCATGTACTTCTGTGCCAGCAGTGATGGCCCGGGACAGGGAGTTGATCAGCCCCAGCATTTTGGTGAT	TCRBV02-01*01	TCRBD01-01*01	TCRBJ01-05*01
PBMC_CD3+	0.00174368	ACGTTGGCGTCTGCTGTACCCTCTCAGACATCTGTGTACTTCTGTGCCAGCAGTGAGGGGGCGCACACTGAAGCTTTCTTTGGACAA	TCRBV06-04	TCRBD01-01*01	TCRBJ01-01*01
PBMC_CD3+	0.00174368	AACCTGAGCTCTCTGGAGCTGGGGGACTCAGCTTTGTATTTCTGTGCCAGCAGCGTAGCTGACAGGGGTGGTGCTTTCTTTGGACAA	TCRBV09-01	TCRBD01-01*01	TCRBJ01-01*01
PBMC_CD3+	0.00174368	AGTTCTAAGAAGCTCCTTCTCAGTGACTCTGGCTTCTATCTCTGTGCCTGGAGTGGAGGGCCTAATCAGCCCCAGCATTTTGGTGAT	TCRBV30-01*01	TCRBD02-01*02	TCRBJ01-05*01
PBMC_CD3+	0.00174368	CGCTCACCAGGCCTGGGGGACGCAGCCATGTACCTGTGTGCCACCAGCAGAGATTCAGGGGAGATATACGAGCAGTACTTCGGGCCG	TCRBV15-01*01	TCRBD01-01*01	TCRBJ02-07*01
PBMC_CD3+	0.00174368	TCCCTGGAGCTTGGTGACTCTGCTGTGTATTTCTGTGCCAGCAGCGCGTCGACAGGGGGATTTAATGAAAAACTGTTTTTTGGCAGT	TCRBV03	TCRBD01-01*01	TCRBJ01-04*01
PBMC_CD3+	0.00174368	ATCCAGCAGGTAGTGCGAGGAGATTCGGCAGCTTATTTCTGTGCCAGCTCACCAGGGCAGGGCGTGAAGGGCTACACCTTCGGTTCG	TCRBV18-01*01	TCRBD01-01*01	TCRBJ01-02*01
PBMC_CD3+	0.00174368	GAGTCAGCTACCCGCTCCCAGACATCTGTGTATTTCTGCGCCAGCTCCGGTTTACCCAATAGCAATCAGCCCCAGCATTTTGGTGAT	TCRBV10-02*01	TCRBD02-01	TCRBJ01-05*01
PBMC_CD3+	0.00174368	CACATCAATTCCCTGGAGCTTGGTGACTCTGCTGTGTATTTCTGTGCCAGCAGCCTTCGCGGCAATCAGCCCCAGCATTTTGGTGAT	TCRBV03	TCRBD02-01	TCRBJ01-05*01
PBMC_CD3+	0.00174368	CTCACTGTGACATCGGCCCAAAAGAACCCGACAGCTTTCTATCTCTGTGCCAGTAGTCTAACAGTCGGGGAGCTGTTTTTTGGAGAA	TCRBV19-01	TCRBD01-01*01	TCRBJ02-02*01
PBMC_CD3+	0.00174368	GTGACCAGTGCCCATCCTGAAGACAGCAGCTTCTACATCTGCAGTGCTAGAGACGAGGGGGCATACACTGAAGCTTTCTTTGGACAA	TCRBV20	TCRBD01-01*01	TCRBJ01-01*01
PBMC_CD3+	0.00174368	CTGTCGGCTGCTCCCTCCCAGACATCTGTGTACTTCTGTGCCACCGCAAGTACGGGCGCGAATAATTCACCCCTCCACTTTGGGAAC	TCRBV06-05*01	unknown	TCRBJ01-06*01
PBMC_CD3+	0.00174368	AATGTGAGCACCTTGGAGCTGGGGGACTCGGCCCTTTATCTTTGCGCCAGCAGCTTGGAAGGAGCACCTGGCTACACCTTCGGTTCG	TCRBV05-01*01	TCRBD02-01*02	TCRBJ01-02*01
PBMC_CD3+	0.00174368	CTGGAGTCTGCTGCCTCCTCCCAGACATCTGTATATTTCTGCGCCAGCAGTGAGACACCCACGAACACTGAAGCTTTCTTTGGACAA	TCRBV10-01	TCRBD01-01*01	TCRBJ01-01*01
PBMC_CD3+	0.00174368	CGGTCCACAAAGCTGGAGGACTCAGCCATGTACTTCTGTGCCAGCAGAACGATACAGGGGAGGCATCAGCCCCAGCATTTTGGTGAT	TCRBV02-01*01	TCRBD01-01*01	TCRBJ01-05*01
PBMC_CD3+	0.00174368	CTGGAGTCGGCTGCTCCCTCCCAGACATCTGTGTACTTCTGTGCCAGCAGTGACCGCGTGGAGGGGGCAGAGCAGTACGTCGGGCCG	TCRBV06-01*01	TCRBD01-01*01	TCRBJ02-07*01
PBMC_CD3+	0.00174368	CTGAAGATCCAGCCCTCAGAACCCAGGGACTCAGCTGTGTATTTTTGTGCTAGGCAGGGAAAGACCTATGGCTACACCTTCGGTTCG	TCRBV12-05*01	TCRBD01-01*01	TCRBJ01-02*01
PBMC_CD3+	0.00174368	CGCACACAGCAGGAGGACTCGGCCGTGTATCTCTGTGCCAGCAGCCCTACACGGACAGGGGGCAGCTATGGCTACACCTTCGGTTCG	TCRBV07-02*01	TCRBD01-01*01	TCRBJ01-02*01
PBMC_CD3+	0.00174368	AACCTGAGCTCTCTGGAGCTGGGGGACTCAGCTTTGTATTTCTGTGCCAGCAGCCTGGGGACGGGCTATGGCTACACCTTCGGTTCG	TCRBV09-01	unknown	TCRBJ01-02*01
PBMC_CD3+	0.00174368	ATCCAGCCTGCAAAGCTTGAGGACTCGGCCGTGTATCTCTGTGCCAGCAGCTTAGGCCAGGGAGGTGAAAAACTGTTTTTTGGCAGT	TCRBV11-02*02	TCRBD02-01*02	TCRBJ01-04*01
PBMC_CD3+	0.00174368	GAGATCCAGCGCACAGAGCAGGGGGACTCGGCCATGTATCTCTGTGCCAGCAGCTCAGGACAGAACACTGAAGCTTTCTTTGGACAA	TCRBV07-09	TCRBD01-01*01	TCRBJ01-01*01
PBMC_CD3+	0.00174368	AATTCCCTGGAGCTTGGTGACTCTGCTGTGTATTTCTGTGCCAGCAGCCCATCCCGGACAGGGATGGATGGCTACACCTTCGGTTCG	TCRBV03	TCRBD01-01*01	TCRBJ01-02*01
PBMC_CD3+	0.00174368	CAGCCCTCAGAACCCAGGGACTCAGCTGTGTACTTCTGTGCCAGCAGGCCTGACAGGGGGCAAGGCTATGGCTACACCTTCGGTTCG	TCRBV12	TCRBD01-01*01	TCRBJ01-02*01
PBMC_CD3+	0.00174368	AAGAAGCTCCTTCTCAGTGACTCTGGCTTCTATCTCTGTGCCTGCTACCCTGCGGAGGGCGGAAACTATGGCTACACCTTCGGTTCG	TCRBV30-01*01	TCRBD02-01*02	TCRBJ01-02*01
PBMC_CD3+	0.00174368	TTGGAGCTGGACGACTCGGCCCTGTATCTCTGTGCCAGCACATTGTTCGTACCAGCAAAGTCGGGCCAAGTCCTGACTTTCGGGGCC	TCRBV05-04*01	unknown	TCRBJ02-06*01
PBMC_CD3+	0.00174368	TCTAAGAAGCTCCTTCTCAGTGACTCTGGCTTCTATCTCTGTGCCTGGAGTACAAACAGGGGGCATCAGCCCCAGCATTTTGGTGAT	TCRBV30-01*01	TCRBD01-01*01	TCRBJ01-05*01
PBMC_CD3+	0.00174368	AGTTCTAAGAAGCTCCTTCTCAGTGACTCTGGCTTCTATCTCTGTGCCTCGGCTGTTTTGAAATTCCCTGAAGCTTTCTTTGGACAA	TCRBV30-01*01	unknown	TCRBJ01-01*01
PBMC_CD3+	0.00174368	GTGAACGCCTTGGAGCTGGACGACTCGGCCCTGTATCTCTGTGCCAGCAGCTCCGGGGGTGGTGGATATGGCTACACCTTCGGTTCG	TCRBV05-04*01	TCRBD02-01*01	TCRBJ01-02*01
PBMC_CD3+	0.00174368	GCCCATCCTGAAGACAGCAGCTTCTACATCTGCAGTGCTAGAGATTATAGGGGGAGTGTTGTAAACACTGAAGCTTTCTTTGGACAA	TCRBV20	TCRBD01-01*01	TCRBJ01-01*01
PBMC_CD3+	0.00174368	ACTGTGACATCGGCCCAAAAGAACCCGACAGCTTTCTATCTCTGTGCCAGTAGTCGTCGGGGAGTCACTGAAGCTTTCTTTGGACAA	TCRBV19-01	TCRBD02-01	TCRBJ01-01*01
PBMC_CD3+	0.00174368	CTGACAGTGACCAGTGCCCATCCTGAAGACAGCAGCTTCTACATCTGCAGTGCTCGACAGCCGAACACTGAAGCTTTCTTTGGACAA	TCRBV20	TCRBD01-01*01	TCRBJ01-01*01
PBMC_CD3+	0.00174368	GAGATCCAGCGCACAGAGCAGGGGGACTCGGCCATGTATCTCTGTGCCAGCAGCTTCGGGGGGAACACTGAAGCTTTCTTTGGACAA	TCRBV07-09	TCRBD02-01*01	TCRBJ01-01*01
PBMC_CD3+	0.00174368	GTGCAGCCTGCAGAACTGGAGGATTCTGGAGTTTATTTCTGTGCCAGCAGCCCCTTGCCGTCAACCGGTGGCTACACCTTCGGTTCG	TCRBV14-01*01	TCRBD02-01	TCRBJ01-02*01
PBMC_CD3+	0.00174368	GCTGCTCCCTCCCAAACATCTGTGTACTTCTGTGCCAGCAGTTACTCGAAGTCTAGCGGGAGGGTCGGTGAGCAGTTCTTCGGGCCA	TCRBV06	TCRBD02-01*02	TCRBJ02-01*01
PBMC_CD3+	0.00174368	CTGAGCTCTCTGGAGCTGGGGGACTCAGCTTTGTATTTCTGTGCCAGCAGCCCGAACTGGGACGGCACTGAAGCTTTCTTTGGACAA	TCRBV09-01	unknown	TCRBJ01-01*01
PBMC_CD3+	0.00174368	GAAGACTCGGCCCTGTATCTCTGCGCCAGCAGCCAAGATGGGGGGACTAGCGCTCAGATGTCCTACAATGAGCAGTTCTTCGGGCCA	TCRBV04-03*01	TCRBD02-01	TCRBJ02-01*01
PBMC_CD3+	0.00174368	CTGGAGTCGGCTGCTCCCTCCCAGACATCTGTGTACTTCTGTGCCAGCAGTGACTCCGGTAGCTCCTACGAGCAGTACGTCGGGCCG	TCRBV06-01*01	TCRBD02-01	TCRBJ02-07*01
PBMC_CD3+	0.00174368	TTGGAGATCCAGCGCACAGAGCAGGGGGACTCGGCCATGTATCTCTGTGCCAGCGCAAATGGCAATCAGCCCCAGCATTTTGGTGAT	TCRBV07-09	unknown	TCRBJ01-05*01
PBMC_CD3+	0.00174368	ATCAATTCCCTGGAGCTTGGTGACTCTGCTGTGTATTTCTGTGCCAGCAGTGACACGACTGTCAACACTGAAGCTTTCTTTGGACAA	TCRBV03	unknown	TCRBJ01-01*01
PBMC_CD3+	0.00174368	AAGAAGCTCCTTCTCAGTGACTCTGGCTTCTATCTCTGTGCCTGGAGTATCTCCCCGGGAGGTTACTATGGCTACACCTTCGGTTCG	TCRBV30-01*01	TCRBD02-01*02	TCRBJ01-02*01
PBMC_CD3+	0.00174368	ACATCGGCCCAAAAGAACCCGACAGCTTTCTATCTCTGTGCCAGTAGTATCGGCCGGACCCTGGGGACTGAAGCTTTCTTTGGACAA	TCRBV19-01	unknown	TCRBJ01-01*01
PBMC_CD3+	0.00174368	AGCTCTCTGGAGCTGGGGGACTCAGCTTTGTATTTCTGTGCCAGCAGCGTAGGAGCAGGGGGGAACACTGAAGCTTTCTTTGGACAA	TCRBV09-01	TCRBD01-01*01	TCRBJ01-01*01
PBMC_CD3+	0.00174368	ATCCAGCAGGTAGTGCGAGGAGATTCGGCAGCTTATTTCTGTGCCAGCTCACCACCGTCAACTAACTATGGCTACACCTTCGGTTCG	TCRBV18-01*01	TCRBD01-01*01	TCRBJ01-02*01
PBMC_CD3+	0.00174368	AGGCTGCTGTCGGCTGCTCCCTCCCAGACATCTGTGTACTTCTGTGCCAGCAGCCACCAGGGCGCCTATGGCTACACCTTCGGTTCG	TCRBV06-05*01	TCRBD01-01*01	TCRBJ01-02*01
PBMC_CD3+	0.00174368	ACATCGGCCCAAAAGAACCCGACAGCTTTCTATCTCTGTGCCAGTAGTATAGTCGGGGACACCCGCACTGAAGCTTTCTTTGGACAA	TCRBV19-01	TCRBD01-01*01	TCRBJ01-01*01
PBMC_CD3+	0.00174368	TCCACTCTGACAGTGACCAGTGCCCATCCTGAAGACAGCAGCTTCTACATCTGCAGTGCTAGCAGGGCTGAAGCTTTCTTTGGACAA	TCRBV20-01*01	TCRBD01-01*01	TCRBJ01-01*01
PBMC_CD3+	0.00174368	AACGCCTTGTTGCTGGGGGACTCGGCCCTCTATCTCTGTGCCAGCAGCGGCGAGGGGCGGATGAACACTGAAGCTTTCTTTGGACAA	TCRBV05-06*01	unknown	TCRBJ01-01*01
PBMC_CD3+	0.00174368	AAGCTCCTCCTCAGTGACTCTGGCTTCTATCTCTGTGCCTGGAGTTCAGGCGGGGGCGCGGGCAATCAGCCCCAGCATTTTGGTGAT	TCRBV30-01*02	TCRBD02-01*01	TCRBJ01-05*01
PBMC_CD3+	0.00174368	GTGACCAGTGCCCATCCTGAAGACAGCAGCTTCTACATCTGCAGTGCAAGTTTGACTCACTTGAACACTGAAGCTTTCTTTGGACAA	TCRBV20	TCRBD02-01	TCRBJ01-01*01
PBMC_CD3+	0.00174368	GTGAGCAACATGAGCCCTGAAGACAGCAGCATATATCTCTGCAGCGTTGACGCGGGACAGGGGCACTATGGCTACACCTTCGGTTCG	TCRBV29-01*01	TCRBD01-01*01	TCRBJ01-02*01
PBMC_CD3+	0.00174368	ACTCTGACTGTGAGCAACATGAGCCCTGAAGACAGCAGCATATATCTCTGCAGCGGGACCTCGGGGTTGGGAGCTTTCTTTGGACAA	TCRBV29-01*01	TCRBD02-01*01	TCRBJ01-01*01
PBMC_CD3+	0.00174368	AGCAACATGAGCCCTGAAGACAGCAGCATATATCTCTGCAGCGTTGAATGGGGGACAGGGCGGCAAGAGACCCAGTACTTCGGGCCA	TCRBV29-01*01	TCRBD01-01*01	TCRBJ02-05*01
PBMC_CD3+	0.00174368	AAGAAGCTCCTTCTCAGTGACTCTGGCTTCTATCTCTGTGCCTGGAGTGAGATTCTAGTTTCCTACAATGAGCAGTTCTTCGGGCCA	TCRBV30-01*01	TCRBD02-01	TCRBJ02-01*01
PBMC_CD3+	0.00174368	CTCAGGCTGGAGTTGGCTGCTCCCTCCCAGACATCTGTGTACTTCTGTGCCAGCACGCGGGACGGTGGGCCCCAGCATTTTGGTGAT	TCRBV06-06	TCRBD02-01*02	TCRBJ01-05*01
PBMC_CD3+	0.00174368	ACGGAGTCAGGGGACACAGCACTGTATTTCTGTGCCAGCAGCAAAGACTTGATTCAGCGAGGAAATCAGCCCCAGCATTTTGGTGAT	TCRBV21-01*01	TCRBD02-01	TCRBJ01-05*01
PBMC_CD3+	0.00174368	CCTGCAAAGCTTGAGGACTCGGCCGTGTATCTCTGTGCCAGCAGCTTCGCTGGAGTTTCGGTCTCCTACGAGCAGTACTTCGGGCCG	TCRBV11-02*02	TCRBD02-01*02	TCRBJ02-07*01
PBMC_CD3+	0.00174368	TCTAAGAAGCTCCTCCTCAGTGACTCTGGCTTCTATCTCTGTGCCTGGAGTGTACTGCCAGGTTGGACTGAAGCTTTCTTTGGACAA	TCRBV30-01*02	TCRBD01-01*01	TCRBJ01-01*01
PBMC_CD3+	0.00174368	GTGACCAGTGCCCATCCTGAAGACAGCAGCTTCTACATCTGCAGTGCTAGAGATTCCGTAGGGTATGAGCCCCAGCATTTTGGTGAT	TCRBV20	unknown	TCRBJ01-05*01
PBMC_CD3+	0.00174368	ACTGTGAGCAACATGAGCCCTGAAGACAGCAGCATATATCTCTGCAGCGTGACGACTGAGATCAACACTGAAGCTTTCTTTGGACAA	TCRBV29-01*01	TCRBD02-01	TCRBJ01-01*01
PBMC_CD3+	0.00174368	ACAGTGACCAGTGCCCATCCTGAAGACAGCAGCTTCTACATCTGCAGTGCTGAAATTACAGGGACCACTGAAGCTTTCTTTGGACAA	TCRBV20	TCRBD01-01*01	TCRBJ01-01*01
PBMC_CD3+	0.00174368	CTGAAGATCCGGTCCACAAAGCTGGAGGACTCAGCCATGTACTTCTGTGCCAGCAGTGTCGTAGTTTACGAGCAGTACTTCGGGCCG	TCRBV02-01*01	TCRBD02-01	TCRBJ02-07*01
PBMC_CD3+	0.00174368	GCCCATCCTGAAGACAGCAGCTTCTACATCTGCAGTGCTAGGCCCTTTGAACAGCAAAATAGCAATCAGCCCCAGCATTTTGGTGAT	TCRBV20	TCRBD01-01*01	TCRBJ01-05*01
PBMC_CD3+	0.00174368	ACAGTGACCAGTGCCCATCCTGAAGACAGCAGCTTCTACATCTGCAGTGCTAGCGGGACAGGGGATCAGCCCCAGCATTTTGGTGAT	TCRBV20	TCRBD01-01*01	TCRBJ01-05*01
PBMC_CD3+	0.00087184	GCCCATCCTGAAGACAGCAGCTTCTACATCTGCAGTGCTAGAGATGGAATGATGAGCGGGAGGGCCTACGAGCAGTACTTCGGGCCG	TCRBV20	TCRBD02-01*02	TCRBJ02-07*01
PBMC_CD3+	0.00087184	TCGGCTGCTCCCTCCCAGACATCTGTGTACTTCTGTGCCAGCAGTGAGCTCCAGGGGGCGCAAAATCAGCCCCAGCATTTTGGTGAT	TCRBV06-01*01	TCRBD01-01*01	TCRBJ01-05*01
PBMC_CD3+	0.00087184	GCTGCTCCCTCCCAGACATCTGTGTACTTCTGTGCCAGCAGTTCCTTCCCGGGACAGGGGGGAAACACTGAAGCTTTCTTTGGACAA	TCRBV06	TCRBD01-01*01	TCRBJ01-01*01
PBMC_CD3+	0.00087184	TCTGCCATCCCCAACCAGACAGCTCTTTACTTCTGTGCCACCAGTGGAAGGCTTCGGACAGGGGGCAACGGCTACACCTTCGGTTCG	TCRBV24	TCRBD01-01*01	TCRBJ01-02*01
PBMC_CD3+	0.00087184	CACATCAATTCCCTGGAGCTTGGTGACTCTGCTGTGTATTTCTGTGCCAGCAGCCCAGGGGTAGGCACTGAAGCTTTCTTTGGACAA	TCRBV03	TCRBD01-01*01	TCRBJ01-01*01
PBMC_CD3+	0.00087184	AGGCTGGAGTTGGCTGCTCCCTCCCAGACATCTGTGTACTTCTGTGCCAGCAGTCCCCCGGACAGTCCTGGCTACACCTTCGGTTCG	TCRBV06-06	TCRBD01-01*01	TCRBJ01-02*01
PBMC_CD3+	0.00087184	CTGGAGTCTGCCAGGCCCTCACATACCTCTCAGTACCTCTGTGCCAGCAGTCACCGGACAGGGGAAGAGACCCAGTACTTCGGGCCA	TCRBV25-01*01	TCRBD01-01*01	TCRBJ02-05*01
PBMC_CD3+	0.00087184	TCCCTGGAGCTTGGTGACTCTGCTGTGTATTTCTGTGCCAGTTACGTCTCCTCCGGGACAGGGAGTTCTGGCTACACCTTCGGTTCG	TCRBV03	TCRBD01-01*01	TCRBJ01-02*01
PBMC_CD3+	0.00087184	AGTGCCCATCCTGAAGACAGCAGCTTCTACATCTGCAGTGCCCCCGGGGCCACGGGCTTGAGCAATCAGCCCCAGCATTTTGGTGAT	TCRBV20	unknown	TCRBJ01-05*01
PBMC_CD3+	0.00087184	ATCAATTCCCTGGAGCTTGGTGACTCTGCTGTGTATTTCTGTGCCAGCAGTCCTACGGTTGGAGGGTACGAGCAGTACTTCGGGCCG	TCRBV03	TCRBD02-01*02	TCRBJ02-07*01
PBMC_CD3+	0.00087184	CGCACAGAGCAGGGGGACTCGGCCATGTATCTCTGTGCCAGCAGCTTAGGACAGGGGTCGAGCTCCTACGAGCAGTACTTCGGGCCG	TCRBV07-09	TCRBD01-01*01	TCRBJ02-07*01
PBMC_CD3+	0.00087184	GAGTCGCCCAGCCCCAACCAGACCTCTCTGTACTTCTGTGCCAGCAGTTTGTCAGCAGATCACCCGGGCGAGCAGTACTTCGGGCCG	TCRBV27-01*01	TCRBD02-01	TCRBJ02-07*01
PBMC_CD3+	0.00087184	TTCCCGCTCAGGCTGGAGTTGGCTGCTCCCTCCCAGACATCTGTGTACTTCTGTGCCAGCAGTGCGATCAGGGCTTTCTTTGGACAA	TCRBV06-06	TCRBD01-01*01	TCRBJ01-01*01
PBMC_CD3+	0.00087184	ACAAAGCTGGAGGACTCAGCCATGTACTTCTGTGCCAGCACCCAAAAGTCCGACAGGGAAGGGGACTATGGCTACACCTTCGGTTCG	TCRBV02-01*01	TCRBD01-01*01	TCRBJ01-02*01
PBMC_CD3+	0.00087184	GTGAACGCCTTGTTGCTGGGGGACTCGGCCCTCTATCTCTGTGCCAGCAGCTTTGAGGAGCGGGGTTACGAGCAGTACTTCGGGCCG	TCRBV05-06*01	TCRBD02-01*01	TCRBJ02-07*01
PBMC_CD3+	0.00087184	CTACACGCCCTGCAGCCAGAAGACTCAGCCCTGTATCTCTGCGCCAGCAGCCAAGAGACAGGTTTGTGGGCGCAGTATTTTGGCCCA	TCRBV04-01*01	TCRBD01-01*01	TCRBJ02-03*01
PBMC_CD3+	0.00087184	TCGGCTGCTCCCTCCCAGACATCTGTGTACTTCTGTGCCAGCAGACCCCCGGCGGCTAGCGGGGGGGGCGAGCAGTTCTTCGGGCCA	TCRBV06	TCRBD02-01*01	TCRBJ02-01*01
PBMC_CD3+	0.00087184	CCCCTGATCCTGGAGTCGCCCAGCCCCAACCAGACCTCTCTGTACTTCTGTGCCAGCAGACATACAGATACGCAGTATTTTGGCCCA	TCRBV27-01*01	TCRBD01-01*01	TCRBJ02-03*01
PBMC_CD3+	0.00087184	TCTCTGGAGCTGGGGGACTCAGCTTTGTATTTCTGTGCCAGCAGCTCCAGGAGGGGGTCCCAAAACTATGGCTACACCTTCGGTTCG	TCRBV09-01	unknown	TCRBJ01-02*01
PBMC_CD3+	0.00087184	CTTGGGGACTCGGCCGTGTATCTCTGTGCCAGCAGCTTAGATCTGACCTTCGGACAGGGGGCAACCTACGAGCAGTACGTCGGGCCG	TCRBV11-03*01	TCRBD01-01*01	TCRBJ02-07*01
PBMC_CD3+	0.00087184	AAGCTCCTTCTCAGTGACTCTGGCTTCTATCTCTGTGCCTGGAGCGGGACTCTCAGGAGCTCCTACAATGAGCAGTTCTTCGGGCCA	TCRBV30-01*01	TCRBD02-01	TCRBJ02-01*01
PBMC_CD3+	0.00087184	CAGCGCACAGAGCGGGGGGACTCAGCCGTGTATCTCTGTGCCAGCAGCTTAACGTTCGCCGCGAACACTGAAGCTTTCTTTGGACAA	TCRBV07-03*01	unknown	TCRBJ01-01*01
PBMC_CD3+	0.00087184	TCGGCTGCTCCCTCCCAGACATCTGTGTACTTCTGTGCCAGCAGTGAATCCAGGCAGACTTTTTTTATGGCCCAGCATTTTGGTGAT	TCRBV06-01*01	unknown	TCRBJ01-05*01
PBMC_CD3+	0.00087184	CAGCGCACAGAGCGGGGGGACTCAGCCGTGTATCTCTGTGCCAGCAGCTTAACGGGAAGCGGGAGTAATGAGCAGTTCTTCGGGCCA	TCRBV07-03*01	TCRBD02-01*02	TCRBJ02-01*01
PBMC_CD3+	0.00087184	TTGGAGTCGGCTGCTCCCTCCCAAACATCTGTGTACTTCTGTGCCAGCAGTTACGAGGACGTGTCGTACGAGCAGTACTTCGGGCCG	TCRBV06	unknown	TCRBJ02-07*01
PBMC_CD3+	0.00087184	TCTCTGGAGCTGGGGGACTCAGCTTTGTATTTCTGTGCCAGCAGCGTAGACGGGGCCGGCTCTGGAAACACCATATATTTTGGAGAG	TCRBV09-01	unknown	TCRBJ01-03*01
PBMC_CD3+	0.00087184	TCCCAGACATCTGTGTACTTCTGTGCCAGCAGTTACATCGAAAAGTTGTGGAGGAGAGCGAACACCGGGGAGCTGTTTTTTGGAGAA	TCRBV06	TCRBD02-01*02	TCRBJ02-02*01
PBMC_CD3+	0.00087184	ACCTTGGAGCTGGGGGACTCGGCCCTTTATCTTTGCGCCAGCAGCCTGATGAGCGGGGGGATCCAAGAGACCCAGTACTTCGGGCCA	TCRBV05-01*01	TCRBD02-01*01	TCRBJ02-05*01
PBMC_CD3+	0.00087184	ATCCAGCGCACACAGCAGGAGGACTCGGCCGTGTATCTCTGTGCCAGCAGCTTAGGTGTGGGATACTACGAGCAGTACTTCGGGCCG	TCRBV07-02*01	unknown	TCRBJ02-07*01
PBMC_CD3+	0.00087184	ACCAGTGCCCATCCTGAAGACAGCAGCTTCTACATCTGCAGTGCTAGTAATCAGTGGGGGCATAATTCACCCCTCCACTTTGGGAAC	TCRBV20	TCRBD01-01*01	TCRBJ01-06*01
PBMC_CD3+	0.00087184	CTGACAGTGACCAGTGCCCATCCTGAAGACAGCAGCTTCTACATCTGCAGTGCTAGATCTGGGGGCGATGAGCAGTTCTTCGGGCCA	TCRBV20	TCRBD01-01*01	TCRBJ02-01*01
PBMC_CD3+	0.00087184	AAGATCCGGTCCACAAAGCTGGAGGACTCAGCCATGTACTTCTGTGCCAGCAGGCTTACAGGGAATCAGCCCCAGCATTTTGGTGAT	TCRBV02-01*01	TCRBD01-01*01	TCRBJ01-05*01
PBMC_CD3+	0.00087184	CAGCGCACAGAGCAGGGGGACTCGGCCATGTATCTCTGTGCCAGCAGCTCCTGGGTCGACAGGGGGTACGAGCAGTACTTCGGGCCG	TCRBV07-09	TCRBD01-01*01	TCRBJ02-07*01
PBMC_CD3+	0.00087184	ACTGTGACATCGGCCCAAAAGAACCCGACAGCTTTCTATCTCTGTGCCAGTAGTATCGACTGGGACACGGGGCAGTACTTCGGGCCG	TCRBV19-01	TCRBD01-01*01	TCRBJ02-07*01
PBMC_CD3+	0.00087184	CTGGAGTCCGCTACCAGCTCCCAGACATCTGTGTACTTCTGTGCCATCAGTGAGTCATCGAGAGTCCTTGCGCAGTATTTTGGCCCA	TCRBV10-03*01	TCRBD02-01*02	TCRBJ02-03*01
PBMC_CD3+	0.00087184	AACGCCTTGGAGCTGGACGACTCGGCCCTGTATCTCTGTGCCAGCAGCTCCCCGGACAGGGTGAGCAATGAGCAGTTCTTCGGGCCA	TCRBV05-04*01	TCRBD01-01*01	TCRBJ02-01*01
PBMC_CD3+	0.00087184	GCCCATCCTGAAGACAGCAGCTTCTACATCTGCAGTGCTAGAGATCAAAGGCCTCTTACCCGTCGGTATGGCTACACCTTCGGTTCG	TCRBV20	unknown	TCRBJ01-02*01
PBMC_CD3+	0.00087184	CGGTCCACAAAGCTGGAGGACTCAGCCATGTACTTCTGTGCCAGCAGTTTAGCGGGAGGGCCGGGAGAGACCCAGTACTTCGGGCCA	TCRBV02-01*01	TCRBD02-01*02	TCRBJ02-05*01
PBMC_CD3+	0.00087184	TCCCTAGAGTCTGCCATCCCCAACCAGACAGCTCTTTACTTCTGTGCCACCTCGGGAGGGGCATCCTACGAGCAGTACTTCGGGCCG	TCRBV24	TCRBD02-01*02	TCRBJ02-07*01
PBMC_CD3+	0.00087184	TCTCTGGAGCTGGGGGACTCAGCTTTGTATTTCTGTGCCAGCATTGGAGTCAACCCCAACCGCCAGTACGAGCAGTACGTCGGGCCG	TCRBV09-01	TCRBD02-01*02	TCRBJ02-07*01
PBMC_CD3+	0.00087184	CTGCAGCCAGAAGACTCGGCCCTGTATCTCTGTGCCAGCAGCCAAGATCGAGGGGGAGATAACACCGGGGAGCTGTTTTTTGGAGAA	TCRBV04-02*01	TCRBD01-01*01	TCRBJ02-02*01
PBMC_CD3+	0.00087184	AAGATCCGGTCCACAAAGCTGGAGGACTCAGCCATGTACTTCTGTGCCAGCAGTGGGCTGGGCAACTATGGCTACACCTTCGGTTCG	TCRBV02-01*01	TCRBD01-01*01	TCRBJ01-02*01
PBMC_CD3+	0.00087184	ACAGTGACCAGTGCCCATCCTGAAGACAGCAGCTTCTACATCTGCAGTGCTAGAGGGACAGGGAGTGAAAAACTGTTTTTTGGCAGT	TCRBV20	TCRBD01-01*01	TCRBJ01-04*01
PBMC_CD3+	0.00087184	ATCCGGTCCACAAAGCTGGAGGACTCAGCCATGTACTTCTGTGCCAGCACGGGAGGACAGGGGAAGTACGAGCAGTACTTCGGGCCG	TCRBV02-01*01	TCRBD01-01*01	TCRBJ02-07*01
PBMC_CD3+	0.00087184	CTACACGCCCTGCAGCCAGAAGACTCAGCCCTGTATCTCTGCGCCAGCAGCCAAGGTGTAGGGGTGACGCCCCAGCATTTTGGTGAT	TCRBV04-01*01	TCRBD01-01*01	TCRBJ01-05*01
PBMC_CD3+	0.00087184	AAGAAGCTCCTTCTCAGTGACTCTGGCTTCTATCTCTGTGCCTGGAGTGTAAGCTTGTACAGGGACCGTGGCTACACCTTCGGTTCG	TCRBV30-01*01	TCRBD01-01*01	TCRBJ01-02*01
PBMC_CD3+	0.00087184	AAGATCCAGCGCACAGAGCGGGGGGACTCAGCCGTGTATCTCTGTGCCAGCAGCCCAGGGTCCGACAATGAGCAGTTCTTCGGGCCA	TCRBV07-03*01	TCRBD01-01*01	TCRBJ02-01*01
PBMC_CD3+	0.00087184	TCGCCCAGCCCCAACCAGACCTCTCTGTACTTCTGTGCCAGCAAACCGGGACTAGCGGGAGTTTTCCACGAGCAGTACTTCGGGCCG	TCRBV27-01*01	TCRBD02-01*02	TCRBJ02-07*01
PBMC_CD3+	0.00087184	CTGACAGTGACCAGTGCCCATCCTGAAGACAGCAGCTTCTACATCTGCAGTGCTAGAGATCAGGAGCGCGAGCAGTACTTCGGGCCG	TCRBV20	unknown	TCRBJ02-07*01
PBMC_CD3+	0.00087184	GTGAGCAACATGAGCCCTGAAGACAGCAGCATATATCTCTGCAGCGCAGGTCTAGACAGGAAGACCGGGGAGCTGTTTTTTGGAGAA	TCRBV29-01*01	TCRBD01-01*01	TCRBJ02-02*01
PBMC_CD3+	0.00087184	ACATCGGCCCAAAAGAACCCGACAGCTTTCTATCTCTGTGCCAGTAGCCCCCAAGGGACAGGCAGATATGGCTACACCTTCGGTTCG	TCRBV19-01	TCRBD01-01*01	TCRBJ01-02*01
PBMC_CD3+	0.00087184	TCGGCTGCTCCCTCCCAGACATCTGTGTACTTCTGTGCCAGCAGTTACTCGAGCTTGGACAGCTCCTACGAGCAGTACTTCGGGCCG	TCRBV06-05*01	TCRBD01-01*01	TCRBJ02-07*01
PBMC_CD3+	0.00087184	CTACACACCCTGCAGCCAGAAGACTCGGCCCTGTATCTCTGTGCCAGCAGCCAAGACGCGGGGGTTTCGGAAGCTTTCTTTGGACAA	TCRBV04-02*01	TCRBD02-01*01	TCRBJ01-01*01
PBMC_CD3+	0.00087184	CTGGAGTCCGCCAGCACCAACCAGACATCTATGTACCTCTGTGCCAGCAGTTTTGGAGGGCGTAATGAAAAACTGTTTTTTGGCAGT	TCRBV28-01*01	TCRBD02-01*02	TCRBJ01-04*01
PBMC_CD3+	0.00087184	ATCCAGCGCACAGAGCGGGGGGACTCAGCCGTGTATCTCTGTGCCAGCAGCTTAGGAGGTAGCGGGTACGAGCAGTACTTCGGGCCG	TCRBV07-03*01	TCRBD02-01	TCRBJ02-07*01
PBMC_CD3+	0.00087184	TTGGCTGCTCCCTCCCAGACATCTGTGTACTTCTGTGCCAGCAGTTTCTATTCGACAGGGAGCAGTGAAAAACTGTTTTTTGGCAGT	TCRBV06-06	TCRBD01-01*01	TCRBJ01-04*01
PBMC_CD3+	0.00087184	GAGTCGGCTGCTCCCTCCCAGACATCTGTGTACTTCTGTGCCAGCAGTGAAGCGGTGGGGGGGAGGAATGAGCAGTTCTTCGGGCCA	TCRBV06-01*01	TCRBD02-01*01	TCRBJ02-01*01
PBMC_CD3+	0.00087184	CTGGAGTCGGCTGCTCCCTCCCAGACATCTGTGTACTTCTGTGCCAGCAGTGAAGTGGGGGGTGGCACTGAAGCTTTCTTTGGACAA	TCRBV06-01*01	TCRBD02-01*01	TCRBJ01-01*01
PBMC_CD3+	0.00087184	GAGTCGCCCAGCCCCAACCAGACCTCTCTGTACTTCTGTGCCAGCAGTTTCTCGGGACAGGGGTGGAATGAGCAGTTCTTCGGGCCA	TCRBV27-01*01	TCRBD01-01*01	TCRBJ02-01*01
PBMC_CD3+	0.00087184	AGGCTGCTGTCGGCTGCTCCCTCCCAGACATCTGTGTACTTCTGTGCCAGCAGTTACGCAGTGAACACTGAAGCTTTCTTTGGACAA	TCRBV06-05*01	TCRBD01-01*01	TCRBJ01-01*01
PBMC_CD3+	0.00087184	TCGCCCAGCCCCAACCAGACCTCTCTGTACTTCTGTGCCAGCAACAACCTGGGGACCCGGGGAGGTTACGAGCAGTACTTCGGGCCG	TCRBV27-01*01	TCRBD02-01*02	TCRBJ02-07*01
PBMC_CD3+	0.00087184	AATGTGAACGCCTTGTTGCTGGGGGACTCGGCCCTCTATCTCTGTGCCAGCAGCTTACGGCGGAGGGGCGAGCAGTACTTCGGGCCG	TCRBV05-06*01	TCRBD02-01*02	TCRBJ02-07*01
PBMC_CD3+	0.00087184	TTGTTGCTAGGGGACTCGGCCCTCTATCTCTGTGCCAGCGGTGTACTTCTTGCGTACAAGTCGGGCCAACGTCCTGATTTCGGGGCC	TCRBV05-07*01	unknown	TCRBJ02-06*01
PBMC_CD3+	0.00087184	ACCAGTGCCCATCCTGAAGACAGCAGCTTCTACATCTGCAGTGCTAGAGCCCAGGGACCGAACACCGGGGAGCTGTTTTTTGGAGAA	TCRBV20	unknown	TCRBJ02-02*01
PBMC_CD3+	0.00087184	GTGACCAGTGCCCATCCTGAAGACGGCAGCTTCTACATCTGCAGTGCTAGAGACAGGGGGATTGGAAACACCATATATTTTGGAGAG	TCRBV20	TCRBD01-01*01	TCRBJ01-03*01
PBMC_CD3+	0.00087184	CGGTCCACAAAGCTGGAGGACTCAGCCATGTACTTCTGTGCCAGCAGTGAACGCCGGGCAACTAATGAAAAACTGTTTTTTGGCAGT	TCRBV02-01*01	TCRBD02-01	TCRBJ01-04*01
PBMC_CD3+	0.00087184	AGCTCTCTGGAGCTGGGGGACTCAGCTTTGTATTTCTGTGCCAGCAGCCCATCTAGCGGGAGTGCAGATACGCAGTATTTTGGCCCA	TCRBV09-01	TCRBD02-01*02	TCRBJ02-03*01
PBMC_CD3+	0.00087184	GTGAACGCCTTGGAGCTGGACGACTCGGCCCTGTATCTCTGTGCCAGCAGCTTGGATCTAGTGGGCGGGGAGCTGTTTTTTGGAGAA	TCRBV05-04*01	TCRBD02-01	TCRBJ02-02*01
PBMC_CD3+	0.00087184	CTGGAGTCGGCTGCTCCCTCCCAGACATCTGTGTACTTCTGTGCCAGCATCAACGGGGGTGGCAATCAGCCCCAGCATTTTGGTGAT	TCRBV06-01*01	TCRBD02-01*01	TCRBJ01-05*01
PBMC_CD3+	0.00087184	CAGCGCACACAGCAGGAGGACTCCGCCGTGTATCTCTGTGCCAGCAGCTTAACCCCTAGCGGGAGGGATAAGCAGTACTTCGGGCCG	TCRBV07-08*01	TCRBD02-01*02	TCRBJ02-07*01
PBMC_CD3+	0.00087184	AGTGCCCATCCTGAAGACAGCAGCTTCTACATCTGCAGTGCTAGAGTGGCTTTTGGCGAAGGTAGTGGTGAGCAGTTCTTCGGGCCA	TCRBV20	unknown	TCRBJ02-01*01
PBMC_CD3+	0.00087184	AGGCTGGAGTCGGCTGCTCCCTCCCAGACATCTGTGTACTTCTGTGCCACCGGACAGGGGGCACCCTACGAGCAGTACGTCGGGCCG	TCRBV06-01*01	TCRBD01-01*01	TCRBJ02-07*01
PBMC_CD3+	0.00087184	AGGCTGCTGTCGGCTGCTCCCTCCCAGACATCTGTGTACTTCTGTGCCAGCAGTTACCAATCCTCGGAAAAACTGTTTTTTGGCAGT	TCRBV06-05*01	unknown	TCRBJ01-04*01
PBMC_CD3+	0.00087184	AATTCCCTGGAGCTTGGTGACTCTGCTGTGTATTTCTGTGCCAGCAGCGTTATTAATCACGCACGAAACACCATATATTTTGGAGAG	TCRBV03	unknown	TCRBJ01-03*01
PBMC_CD3+	0.00087184	CTGGAGTCGGCTGCTCCCTCCCAGACATCTGTGTACTTCTGTGCCAGCAGTGATGCAGGGCTAAATTCACCCCTCCACTTTGGGAAC	TCRBV06-01*01	TCRBD01-01*01	TCRBJ01-06*01
PBMC_CD3+	0.00087184	AAGATCCGGTCCACAAAGCTGGAGGACTCAGCCATGTACTTCTGTGCCAGCAGTGAAGCGCATTCGGGTGAGCAGTACGTCGGGCCG	TCRBV02-01*01	TCRBD02-01	TCRBJ02-07*01
PBMC_CD3+	0.00087184	ATCCTGGAGTCGCCCAGCCCCAACCAGACCTCTCTGTACTTCTGTGCCAGCAGGGCGAACCTGGGGGCCGGCTACACCTTCGGTTCG	TCRBV27-01*01	TCRBD01-01*01	TCRBJ01-02*01
PBMC_CD3+	0.00087184	CCCAGCCCCAACCAGACCTCTCTGTACTTCTGTGCCAGCAGTGCCTTAAACCGGGACGGAATGCGATATGGCTACACCTTCGGTTCG	TCRBV27-01*01	unknown	TCRBJ01-02*01
PBMC_CD3+	0.00087184	CAGCAGGAGGACTCGGCCGTGTATCTCTGTGCCAGCAGTTTCATTGGCTCGCGGGGCGCGAACACCGGGGAGCTGTTTTTTGGAGAA	TCRBV07-02*01	TCRBD02-01*01	TCRBJ02-02*01
PBMC_CD3+	0.00087184	TCCGCCAGCACCAACCAGACATCTATGTACCTCTGTGCCAGCAGAAGCGCGGGACTAGCGGGAGCTTTTGAGCAGTTCTTCGGGCCA	TCRBV28-01*01	TCRBD02-01*02	TCRBJ02-01*01
PBMC_CD3+	0.00087184	GTGAGCAACATGAGCCCTGAAGACAGCAGCATATATCTCTGCAGCGTTGAGCCAGGGGGCCGGGGCGGGGAGCTGTTTTTTGGAGAA	TCRBV29-01*01	TCRBD01-01*01	TCRBJ02-02*01
PBMC_CD3+	0.00087184	GAGTCGGCTGCTCCCTCCCAAACATCTGTGTACTTCTGTGCCAGCAGTCACTCGACTAGCGTAAGGGATGAGCAGTTCTTCGGGCCA	TCRBV06	TCRBD02-01	TCRBJ02-01*01
PBMC_CD3+	0.00087184	GAGTCCGCCAGCACCAACCAGACATCTATGTACCTCTGTGCCAGCAGCCCTCACAGGGGGCTGTACAATGAGCAGTTCTTCGGGCCA	TCRBV28-01*01	TCRBD01-01*01	TCRBJ02-01*01
PBMC_CD3+	0.00087184	ACCAGTGCCCATCCTGAAGACAGCAGCTTCTACATCTGCAGTGCTAGAGATATGGTTGGGGCCCCGGAGACCCAGTACTTCGGGCCA	TCRBV20	TCRBD01-01*01	TCRBJ02-05*01
PBMC_CD3+	0.00087184	CAGCGCACACAGCAGGAGGACTCGGCCGTGTATCTCTGTGCCAGCAGCTTAAACCCACAGAGTAGGTCACCCCTCCACTTTGGGAAC	TCRBV07-02*01	TCRBD01-01*01	TCRBJ01-06*01
PBMC_CD3+	0.00087184	ACGATTCAGCGCACAGAGCAGCGGGACTCAGCCATGTATCGCTGTGCCAGCAGCCGGAGGACAGGACACGAGCAGTTCTTCGGGCCA	TCRBV07-07*01	TCRBD01-01*01	TCRBJ02-01*01
PBMC_CD3+	0.00087184	ACATCGGCCCAAAAGAACCCGACAGCTTTCTATCTCTGTGCCAGTAGTATGGTTAGCGGTGGCTCCTACGAGCAGTACTTCGGGCCG	TCRBV19-01	TCRBD02-01	TCRBJ02-07*01
PBMC_CD3+	0.00087184	ACATCGGCCCAAAAGAACCCGACAGCTTTCTATCTCTGTGCCAGTACGGGGGGACAGCTATGGAATCAGCCCCAGCATTTTGGTGAT	TCRBV19-01	unknown	TCRBJ01-05*01
PBMC_CD3+	0.00087184	CAGCCCTCAGAACCCAGGGACTCAGCTGTGTACTTCTGTGCCAGCAGTTTAGGGACAGGGAGCTCCTACGAGCAGTACTTCGGGCCG	TCRBV12	TCRBD01-01*01	TCRBJ02-07*01
PBMC_CD3+	0.00087184	GAGTCCGCCAGCACCAACCAGACATCTATGTACCTCTGTGCCAGCAGTCCCCGACTAGCGGGAGGGTACGAGCAGTACTTCGGGCCG	TCRBV28-01*01	TCRBD02-01*02	TCRBJ02-07*01
PBMC_CD3+	0.00087184	CACCTACACACCCTGCAGCCAGAAGACTCGGCCCTGTATCTCTGTGCCAGCAGCCCCAGCAGGAACAACGAGCAGTACTTCGGGCCG	TCRBV04-02*01	TCRBD01-01*01	TCRBJ02-07*01
PBMC_CD3+	0.00087184	CTGATCCTGGAGTCGCCCAGCCCCAACCAGACCTCTCTGTACTTCTGTGCCAGCAGAGGGACAGTCTATGGCTACACCTTCGGTTCG	TCRBV27-01*01	TCRBD01-01*01	TCRBJ01-02*01
PBMC_CD3+	0.00087184	AAGCTCCTTCTCAGTGACTCTGGCTTCTATCTCTGTGCCTGGAGTGTGGGGTCTAGCGGGATCTCCTACGAGCAGTACTTCGGGCCG	TCRBV30-01*01	TCRBD02-01*02	TCRBJ02-07*01
PBMC_CD3+	0.00087184	CTGGAGTCTGCCAGGCCCTCACATACCTCTCAGTACCTCTGTGCCAGCAGTGAATTAGGGGAGGACACTGAAGCTTTCTTTGGACAA	TCRBV25-01*01	TCRBD02-01*02	TCRBJ01-01*01
PBMC_CD3+	0.00087184	ACTGTGACATCGGCCCAAAAGAACCCGACAGCTTTCTATCTCTGTGCCAGTAGTATAAAACAGTCCTACGAGCAGTACTTCGGGCCG	TCRBV19-01	TCRBD01-01*01	TCRBJ02-07*01
PBMC_CD3+	0.00087184	CGGTCCACAAAGCTGGAGGACTCAGCCATGTACTTCTGTGCCAGCAGTGGATCAAGGGGGGCTTCCTACGAGCAGTACTTCGGGCCG	TCRBV02-01*01	unknown	TCRBJ02-07*01
PBMC_CD3+	0.00087184	ATTCTGGAGTCCGCCAGCACCAACCAGACATCTATGTACCTCTGTGCCAGCAGTTCGGGACAGGGAAACGAGCAGTACTTCGGGCCG	TCRBV28-01*01	TCRBD01-01*01	TCRBJ02-07*01
PBMC_CD3+	0.00087184	AAGATCCGGTCCACAAAGCTGGAGGACTCAGCCATGTACTTCTGTGCCAGCAGTGTTGGGGCGAAAAAGACCCAGTACTTCGGGCCA	TCRBV02-01*01	TCRBD01-01*01	TCRBJ02-05*01
PBMC_CD3+	0.00087184	ACCAGTGCCCATCCTGAAGACAGCAGCTTCTACATCTGCAGTGCTAGGGAAATAGGGGGTAGCAATCAGCCCCAGCATTTTGGTGAT	TCRBV20	TCRBD01-01*01	TCRBJ01-05*01
PBMC_CD3+	0.00087184	AACATGAGCCCTGAAGACAGCAGCATATATCTCTGCAGCGTAACCCGAATGGGACTAGCGGGAGGTAATGAGCAGTTCTTCGGGCCA	TCRBV29-01*01	TCRBD02-01*02	TCRBJ02-01*01
PBMC_CD3+	0.00087184	GTGAGCAACATGAGCCCTGAAGACAGCAGCATATATCTCTGCAGCGTCGTGGACAATCATAGTAATGAAAAACTGTTTTTTGGCAGT	TCRBV29-01*01	TCRBD01-01*01	TCRBJ01-04*01
PBMC_CD3+	0.00087184	GAGTCGCCCAGCCCCAACCAGACCTCTCTGTACTTCTGTGCCAGCAGTTTTAGCGGGGGGGAGTACAATGAGCAGTTCTTCGGGCCA	TCRBV27-01*01	TCRBD02-01*01	TCRBJ02-01*01
PBMC_CD3+	0.00087184	GAGTCCGCTACCAGCTCCCAGACATCTGTGTACTTCTGTGCCGCGGGGACAGGGGGACCGAACACCGGGGAGCTGTTTTTTGGAGAA	TCRBV10-03*01	TCRBD01-01*01	TCRBJ02-02*01
PBMC_CD3+	0.00087184	ACGATCCAGCGCACACAGCAGGAGGACTCGGCCGTGTATCTCTGTGCCAGCAGCTTAGAGGGCGGCTATGGCTACACCTTCGGTTCG	TCRBV07-02*01	unknown	TCRBJ01-02*01
PBMC_CD3+	0.00087184	TCGGCTGCTCCCTCCCAGACATCTGTGTACTTCTGTGCCAGCTTTCGAGGGAGGGACACCCGTAATTCACCCCTCCACTTTGGGAAC	TCRBV06	TCRBD02-01*02	TCRBJ01-06*01
PBMC_CD3+	0.00087184	GTGAGCAACATGAGCCCTGAAGACAGCAGCATATATCTCTGCAGCGTTGGGGTGACAGGGCTCGGCGGGGAGCTGTTTTTTGGAGAA	TCRBV29-01*01	TCRBD01-01*01	TCRBJ02-02*01
PBMC_CD3+	0.00087184	CACGCCCTGCAGCCAGAAGACTCAGCCCTGTATCTCTGCGCCAGCAGCCAAGATCGCGGGGGCACCGGGGAGCTGTTTTTTGGAGAA	TCRBV04-01*01	TCRBD02-01*01	TCRBJ02-02*01
PBMC_CD3+	0.00087184	ATCCGGTCCACAAAGCTGGAGGACTCAGCCATGTACTTCTGTGCCAGCAGTACTACAGGGATCCAAGAGACCCAGTACTTCGGGCCA	TCRBV02-01*01	TCRBD01-01*01	TCRBJ02-05*01
PBMC_CD3+	0.00087184	CACCTACACACCCTGCAGCCAGAAGACTCGGCCCTGTATCTCTGTGCCAGCAGCGGGGGACAGAACTATGGCTACACCTTCGGTTCG	TCRBV04-02*01	TCRBD01-01*01	TCRBJ01-02*01
PBMC_CD3+	0.00087184	ACGATCCAGCGCACACAGCAGGAGGACTCGGCCGTGTATCTCTGTGCCAGCAGCTTATTAGGGAACACTGAAGCTTTCTTTGGACAA	TCRBV07-02*01	unknown	TCRBJ01-01*01
PBMC_CD3+	0.00087184	CTACACGCCCTGCAGCCAGAAGACTCAGCCCTGTATCTCTGCGCCAGCAGCCGGGGCCTTAACACCGGGGAGCTGTTTTTTGGAGAA	TCRBV04-01*01	TCRBD01-01*01	TCRBJ02-02*01
PBMC_CD3+	0.00087184	ATCCAGCCCTCAGAACCCAGGGACTCAGCTGTGTACTTCTGTGCCAGCAGGGTTGGGGGAGGGCACTACGAGCAGTACTTCGGGCCG	TCRBV12	TCRBD02-01*02	TCRBJ02-07*01
PBMC_CD3+	0.00087184	AACGCCTTGTTGCTGGGGGACTCGGCCCTGTATCTCTGTGCCAGCAGCTTGGGTAACTTGGGGGGCTACGAGCAGTACGTCGGGCCG	TCRBV05-05*01	unknown	TCRBJ02-07*01
PBMC_CD3+	0.00087184	ACGATCCAGCGCACACAGCAGGAGGACTCGGCCGTGTATCTCTGTGCCAGCAGCTTGAACAGGGATGAGACCCAGTACTTCGGGCCA	TCRBV07-02*01	TCRBD01-01*01	TCRBJ02-05*01
PBMC_CD3+	0.00087184	CTAAACCTGAGCTCTCTGGAGCTGGGGGACTCAGCTTTGTATTTCTGTGCCAGCAGCCCCCGTCCCCGCGAGCAGTACGTCGGGCCG	TCRBV09-01	unknown	TCRBJ02-07*01
PBMC_CD3+	0.00087184	CTGGAGTCCGCTACCAGCTCCCAGACATCTGTGTACTTCTGTGCCATCAGTGAAGGGGGACTTAACTATGGCTACACCTTCGGTTCG	TCRBV10-03*01	unknown	TCRBJ01-02*01
PBMC_CD3+	0.00087184	CAGCGCACACAGCAGGAGGACTCGGCCGTGTATCTCTGTGCCAGCAGCTCCTGGGACCTCTACACAGATACGCAGTATTTTGGCCCA	TCRBV07-02*01	unknown	TCRBJ02-03*01
PBMC_CD3+	0.00087184	AAGATCCAGCCTGCAGAGCTTGGGGACTCGGCCATGTATCTCTGTGCCAGCAGCTTATCGGCAGGGTATGGCTACACCTTCGGTTCG	TCRBV11-01*01	TCRBD01-01*01	TCRBJ01-02*01
PBMC_CD3+	0.00087184	ACAGTGACCAGTGCCCATCCTGAAGACAGCAGCTTCTACATCTGCAGTGCTAGAGGAGGGGGGACCGGGGAGCTGTTTTTTGGAGAA	TCRBV20	unknown	TCRBJ02-02*01
PBMC_CD3+	0.00087184	TTGTTGCTGGGGGACTCGGCCCTCTATCTCTGTGCCAGCAGCTTGGTTGCCGGGACAGGGGGCGTGGGGGGCTACACCTTCGGTTCG	TCRBV05-06*01	TCRBD01-01*01	TCRBJ01-02*01
PBMC_CD3+	0.00087184	TCCTTGGAGCTGGGGGACTCAGCCCTGTACTTCTGTGCCAGCAGCTTAGGGTGGGACACCGTGAACACTGAAGCTTTCTTTGGACAA	TCRBV13-01*01	TCRBD01-01*01	TCRBJ01-01*01
PBMC_CD3+	0.00087184	ACAGTGACCAGTGCCCATCCTGAAGACAGCAGCTTCTACATCTGCAGTGCTAGGGACGGGCACCTCTATGGCTACACCTTCGGTTCG	TCRBV20	unknown	TCRBJ01-02*01
PBMC_CD3+	0.00087184	CCTCTCACTGTGACATCGGCCCAAAAGAACCCGACAGCTTTCTATCTCTGTGCCAGTAGTATTGGGTACGAGCAGTACTTCGGGCCG	TCRBV19-01	unknown	TCRBJ02-07*01
PBMC_CD3+	0.00087184	CTGAATGTGAACGCCTTGTTGCTGGGGGACTCGGCCCTCTATCTCTGTGCCAGCAGCTTGGCGACCTACGAGCAGTACTTCGGGCCG	TCRBV05-06*01	unknown	TCRBJ02-07*01
PBMC_CD3+	0.00087184	GAGTTGGCTGCTCCCTCCCAGACATCTGTGTACTTCTGTGCCAGCCCTGGGGGACTGATGGACTCCTACGAGCAGTACGTCGGGCCG	TCRBV06-06	TCRBD02-01	TCRBJ02-07*01
PBMC_CD3+	0.00087184	ACTGTGAGCAACATGAGCCCTGAAGACAGCAGCATATATCTCTGCAGCGTTGCCCGGGGACCTACCTACGAGCAGTACTTCGGGCCG	TCRBV29-01*01	unknown	TCRBJ02-07*01
PBMC_CD3+	0.00087184	AAGCTCCTTCTCAGTGACTCTGGCTTCTATCTCTGTGCCTGGAGCCCGGGTTCGAGCGGATTCAATCAGCCCCAGCATTTTGGTGAT	TCRBV30-01*01	TCRBD02-01	TCRBJ01-05*01
PBMC_CD3+	0.00087184	TCCACAAAGCTGGAGGACTCAGCCATGTACTTCTGTGCCAGCAGTCAGCAGGGGGCGCTAGGCACAGATACGCAGTATTTTGGCCCA	TCRBV02-01*01	TCRBD01-01*01	TCRBJ02-03*01
PBMC_CD3+	0.00087184	CAGCGCACACAGCAGGAGGACTCGGCCGTGTATCTCTGTGCCAGCAGCTTAACTGCCGGCTCTGGAAACACCATATATTTTGGAGAG	TCRBV07-02*01	TCRBD02-01	TCRBJ01-03*01
PBMC_CD3+	0.00087184	GAGTCCGCCAGCACCAACCAGACATCTATGTACCTCTGTGCCAGCAGGACCGGGACAGGGTCTTTCGGCGGCTACACCTTCGGTTCG	TCRBV28-01*01	TCRBD01-01*01	TCRBJ01-02*01
PBMC_CD3+	0.00087184	GTGAACGCCTTGGAGCTGGAGGACTCGGCCCTGTATCTCTGTGCCAGCAGCTTGGGCCGGAGGACAGATACGCAGTATTTTGGCCCA	TCRBV05-08*01	TCRBD02-01*02	TCRBJ02-03*01
PBMC_CD3+	0.00087184	CTGAAGATCCAGCGCACACAGCAGGAGGACTCCGCCGTGTATCTCTGTGCCAGCAGCTTAGCGGATGCAACCCAGTTCTTCGGGCCA	TCRBV07-08*01	unknown	TCRBJ02-01*01
PBMC_CD3+	0.00087184	GCCCTGCAGCCAGAAGACTCAGCCCTGTATCTCTGCGCCAGCAGCCAGGTTGACCTCGTCTCCTACAATGAGCAGTTCTTCGGGCCA	TCRBV04-01*01	unknown	TCRBJ02-01*01
PBMC_CD3+	0.00087184	GTGAGCACCTTGGAGCTGGGGGACTCGGCCCTTTATCTTTGCGCCAGCAGCTTGGTCGCGACAGGGGAGGTCTACACCTTCGGTTCG	TCRBV05-01*01	TCRBD01-01*01	TCRBJ01-02*01
PBMC_CD3+	0.00087184	CAGCAGGAGGACTCGGCCGTGTATCTCTGTGCCAGCAGCTTTCCTAGGGCGGACCTGAGCTCCTACAATGAGCAGTTCTTCGGGCCA	TCRBV07-02*01	unknown	TCRBJ02-01*01
PBMC_CD3+	0.00087184	TCCGCTACCAGCTCCCAGACATCTGTGTACTTCTGTGCCATCAGTGAAGTTAGACAGGAGCCCAGGGATGGCTACACCTTCGGTTCG	TCRBV10-03*01	TCRBD01-01*01	TCRBJ01-02*01
PBMC_CD3+	0.00087184	TCGGCTGCTCCCTCCCAGACATCTGTGTACTTCTGTGCCAGCAGTGCCAATCGCGCCCCGAACACCGGGGAGCTGTTTTTTGGAGAA	TCRBV06-01*01	TCRBD02-01	TCRBJ02-02*01
PBMC_CD3+	0.00087184	AACGCCTTGTTGCTAGAGGACTCGGCCCTCTATCTCTGTGCCAGCAGCTTGTTCGCGGGGCCTGAGGAGACCCAGTACTTCGGGCCA	TCRBV05-07*01	TCRBD02-01*01	TCRBJ02-05*01
PBMC_CD3+	0.00087184	GACTCGGCCCTGTATCTCTGTGCCAGCAGCCAAGATTACCTAGCGGGGGTCCTTAATGGGGCCCAAGAGACCCAGTACTTCGGGCCA	TCRBV04-02*01	TCRBD02-01*01	TCRBJ02-05*01
PBMC_CD3+	0.00087184	CTGACAGTGACCAGTGCCCATCCTGAAGACAGCAGCTTCTACATCTGCAGTGCTAGAGATTACCCACAGCCCCAGCATTTTGGTGAT	TCRBV20	unknown	TCRBJ01-05*01
PBMC_CD3+	0.00087184	GAAGACAGCAGCTTCTACATCTGCAGTGCTAGAGATCGGTTCGGGACTAGCGGGAGGGCGTCCTCCTACGAGCAGTACTTCGGGCCG	TCRBV20	TCRBD02-01*02	TCRBJ02-07*01
PBMC_CD3+	0.00087184	ATCCTGGAGTCGCCCAGCCCCAACCAGACCTCTCTGTACTTCTGTGCCAGCAGTTTTACAGGGGTCTCTGAAGCTTTCTTTGGACAA	TCRBV27-01*01	TCRBD01-01*01	TCRBJ01-01*01
PBMC_CD3+	0.00087184	GCCCTGCAGCCAGAAGACTCAGCCCTGTATCTCTGCGCCAGCAGCCCGACTTTAGGACAGGGAAACTATGGCTACACCTTCGGTTCG	TCRBV04-01*01	TCRBD01-01*01	TCRBJ01-02*01
PBMC_CD3+	0.00087184	GCCCAAAAGAACCCGACAGCTTTCTATCTCTGTGCCAGTAGTATAGGGTTTTTCGTGAGGTCAGACACTGAAGCTTTCTTTGGACAA	TCRBV19-01	TCRBD02-01*02	TCRBJ01-01*01
PBMC_CD3+	0.00087184	GTGAACGCCTTGTTGCTAGGGGACTCGGCCCTCTATCTCTGTGCCAGCAGCTTAGGGACAGGGGGCACTGAAGCTTTCTTTGGACAA	TCRBV05-07*01	TCRBD01-01*01	TCRBJ01-01*01
PBMC_CD3+	0.00087184	CCCTCAGAACCCAGGGACTCAGCTGTGTACTTCTGTGCCAGCACCCCGGACAGTTGGCCCCTTCTGGATGAGCAGTTCTTCGGGCCA	TCRBV12	TCRBD01-01*01	TCRBJ02-01*01
PBMC_CD3+	0.00087184	ATCCTGGAGTCGCCCAGCCCCAACCAGACCTCTCTGTACTTCTGTGCCAGCAGTTTAAGGTCGTCCTACGAGCAGTACTTCGGGCCG	TCRBV27-01*01	unknown	TCRBJ02-07*01
PBMC_CD3+	0.00087184	GTGACATCGGCCCAAAAGAACCCGACAGCTTTCTATCTCTGTGCCAGTAAACAGGACAGGGGGCATTACGAGCAGTACTTCGGGCCG	TCRBV19-01	TCRBD01-01*01	TCRBJ02-07*01
PBMC_CD3+	0.00087184	CTGCAGCCAGAAGACTCGGCCCTGTATCTCTGTGCCAGCAGCCAAGGGTTAGCTGAGGGGGGGGTACACATTCAGTACTTCGGCGCC	TCRBV04-02*01	TCRBD02-01*01	TCRBJ02-04*01
PBMC_CD3+	0.00087184	CTGAGCTCTCTGGAGCTGGGGGACTCAGCTTTGTATTTCTGTGCCAGCAGCCCAAGCGCGAACACCGGGGAGCTGTTTTTTGGAGAA	TCRBV09-01	TCRBD02-01	TCRBJ02-02*01
PBMC_CD3+	0.00087184	CTGAGTTCTAAGAAGCTCCTTCTCAGTGACTCTGGCTTCTATCTCTGTGCCTGGGGCGACAGGGCAGGAGAGCAGTACTTCGGGCCG	TCRBV30-01*01	TCRBD01-01*01	TCRBJ02-07*01
PBMC_CD3+	0.00087184	TTGGAGTCGGCTGCTCCCTCCCAAACATCTGTGTACTTCTGTGCCAGCAGTTATACCGGACCGACCGAAAAACTGTTTTTTGGCAGT	TCRBV06	unknown	TCRBJ01-04*01
PBMC_CD3+	0.00087184	CTCAAGATCCAGCCTGCAGAGCTTGGGGACTCGGCCGTGTATCTCTGTGCCAGCAACTGGGATGGGGATACGCAGTATTTTGGCCCA	TCRBV11-03*01	unknown	TCRBJ02-03*01
PBMC_CD3+	0.00087184	CCCTCCCAGACATCTGTGTACTTCTGTGCCAGCAGACGGACAGGGGGCCGAACATTCGCGAACACCGGGGAGCTGTTTTTTGGAGAA	TCRBV06	TCRBD01-01*01	TCRBJ02-02*01
PBMC_CD3+	0.00087184	CTACACACCCTGCAGCCAGAAGACTCGGCCCTGTATCTCTGCGCCAGCAGCCAAGAGGGCGGATCCTACGAGCAGTACTTCGGGCCG	TCRBV04-03*01	unknown	TCRBJ02-07*01
PBMC_CD3+	0.00087184	AATGTGAACGCCTTGGAGCTGGAGGACTCGGCCCTGTATCTCTGTGCCAGCAGGTCTACAGGGAGAAATGAGCAGTTCTTCGGGCCA	TCRBV05-08*01	TCRBD01-01*01	TCRBJ02-01*01
PBMC_CD3+	0.00087184	ACATCGGCCCAAAAGAACCCGACAGCTTTCTATCTCTGTGCCAGTAGTAATAGCGGGGGGGGTACAGATACGCAGTATTTTGGCCCA	TCRBV19-01	TCRBD02-01*01	TCRBJ02-03*01
PBMC_CD3+	0.00087184	CAGCAGGAGGACTCCGCCGTGTATCTCTGTGCCAGCAGCTTCTTGAGGGTTCACGGGGGATCTGGAAACACCATATATTTTGGAGAG	TCRBV07-08*01	TCRBD02-01*01	TCRBJ01-03*01
PBMC_CD3+	0.00087184	CGGTCCACAAAGCTGGAGGACTCAGCCATGTACTTCTGTGCCAGCAGCCGGGACAGGGATAGCAATCAGCCCCAGCATTTTGGTGAT	TCRBV02-01*01	TCRBD01-01*01	TCRBJ01-05*01
PBMC_CD3+	0.00087184	CTGGAGCTTGGTGACTCTGCTGTGTATTTCTGTGCCAGCAGCCAAGCTAATAGCGGGAGGGGCGTAGATACGCAGTATTTTGGCCCA	TCRBV03	TCRBD02-01*02	TCRBJ02-03*01
PBMC_CD3+	0.00087184	TTGGAGCTGGGGGACTCGGCCCTTTATCTTTGCGCCAGCAGCTTACCGGGACTAGCCCCCTCCACAGATACGCAGTATTTTGGCCCA	TCRBV05-01*01	TCRBD02-01	TCRBJ02-03*01
PBMC_CD3+	0.00087184	AATTCCCTGGAGCTTGGTGACTCTGCTGTGTATTTCTGTGCCAGCAGCCAAGATCCCCGGGGGCTCGGTGGCTACACCTTCGGTTCG	TCRBV03	unknown	TCRBJ01-02*01
PBMC_CD3+	0.00087184	GAGTCTGCCATCCCCAACCAGACAGCTCTTTACTTCTGTGCCACCAGTGACTCTAGGATTTACCAAGAGACCCAGTACTTCGGGCCA	TCRBV24	TCRBD02-01	TCRBJ02-05*01
PBMC_CD3+	0.00087184	ACCCTGCAGCCAGAAGACTCGGCCCTGTATCTCTGCGCCAGCAGCCAAGATAGCGCAGGGGGCGCAGATACGCAGTATTTTGGCCCA	TCRBV04-03*01	TCRBD01-01*01	TCRBJ02-03*01
PBMC_CD3+	0.00087184	CACATCAATTCCCTGGAGCTTGGTGACTCTGCTGTGTATTTCTGTGCCAGCAGCCTTCGGACAGGTTCTGGCTACACCTTCGGTTCG	TCRBV03	TCRBD01-01*01	TCRBJ01-02*01
PBMC_CD3+	0.00087184	CTGGAGTCGGCTGCTCCCTCCCAGACATCTGTGTACTTCTGTGCCAGCACGCGAGGGGGTGGGGCCAACGTCCTGACTTTCGGGGCC	TCRBV06-01*01	TCRBD01-01*01	TCRBJ02-06*01
PBMC_CD3+	0.00087184	TCCACAAAGCTGGAGGACTCAGCCATGTACTTCTGTGCCAGCAGTTTTACCGCCGCCGGGACTATATACGAGCAGTACGTCGGGCCG	TCRBV02-01*01	TCRBD02-01	TCRBJ02-07*01
PBMC_CD3+	0.00087184	GAGTCGGCTGCTCCCTCCCAGACATCTGTGTACTTCTGTGCCAGCAGCCCACTAGGACTGACCACAGATACGCAGTATTTTGGCCCA	TCRBV06-01*01	TCRBD02-01	TCRBJ02-03*01
PBMC_CD3+	0.00087184	CGCACACAGCAGGAGGACTCGGCCGTGTATCTCTGTGCCAGCAGCTTAGGAGGAGGGAGGTTAAGGAATGAGCAGTTCTTCGGGCCA	TCRBV07-02*01	TCRBD02-01*02	TCRBJ02-01*01
PBMC_CD3+	0.00087184	GCAGAGCTTGGGGACTCGGCCGTGTATCTCTGTGCCAGCAGCTTAGTACCGACAGGGATCGGCCAAGAGACCCAGTACTTCGGGCCA	TCRBV11-03*01	TCRBD01-01*01	TCRBJ02-05*01
PBMC_CD3+	0.00087184	CAACCTGCAAAGCTTGAGGACTCGGCCGTGTATCTCTGTGCCAGCAGCTTTGGGACGCACGGCGGCGGGGAGCTGTTTTTTGGAGAA	TCRBV11-02*02	unknown	TCRBJ02-02*01
PBMC_CD3+	0.00087184	AGGCTGGAGTCGGCTGCTCCCTCCCAGACATCTGTGTACTTCTGTGCCAGCAACGAAGTCTCCACCGGGGAGCTGTTTTTTGGAGAA	TCRBV06-01*01	unknown	TCRBJ02-02*01
PBMC_CD3+	0.00087184	AATTCCCTGGAGCTTGGTGACTCTGCTGTGTATTTCTGTGCCAGCAGTCAGGGCCTTGGCGAGGACACTGAAGCTTTCTTTGGACAA	TCRBV03	TCRBD01-01*01	TCRBJ01-01*01
PBMC_CD3+	0.00087184	GCTGCTCCCTCCCAAACATCTGTGTACTTCTGTGCCAGCAGTTACCAATTGACAGAGGGGGACACCGGGGAGCTGTTTTTTGGAGAA	TCRBV06	TCRBD01-01*01	TCRBJ02-02*01
PBMC_CD3+	0.00087184	CTGAAGATCCGGTCCACAAAGCTGGAGGACTCAGCCATGTACTTCTGTGCCAGCAGTGCTTGGGGGGATGGCTACACCTTCGGTTCG	TCRBV02-01*01	TCRBD02-01*01	TCRBJ01-02*01
PBMC_CD3+	0.00087184	ATCCAGCCCTCAGAACCCAGGGACTCAGCTGTGTACTTCTGTGCCAGCAGTTTGGGGAGAGGCAGCTATGGCTACACCTTCGGTTCG	TCRBV12	TCRBD02-01*02	TCRBJ01-02*01
PBMC_CD3+	0.00087184	ATCCAGCCCTCAGAACCCAGGGACTCAGCTGTGTACTTCTGTGCCAGCAGCTGGGGACAGAGCTCCTACGAGCAGTACTTCGGGCCG	TCRBV12	TCRBD01-01*01	TCRBJ02-07*01
PBMC_CD3+	0.00087184	ACACAGCAGGAGGACTCCGCCGTGTATCTCTGTGCCAGCAGCGCCGACGGGACAGGGTTCGCTGGAAACACCATATATTTTGGAGAG	TCRBV07-08*01	TCRBD01-01*01	TCRBJ01-03*01
PBMC_CD3+	0.00087184	GCCCATCCTGAAGACAGCAGCTTCTACATCTGCAGTGCCCCGAGTTGGACAGCCGGGTGGGCCAAAAACATTCAGTACTTCGGCGCC	TCRBV20	TCRBD01-01*01	TCRBJ02-04*01
PBMC_CD3+	0.00087184	AGTGCCCATCCTGAAGACAGCAGCTTCTACATCTGCAGTGCTAGATCCCCCCGACAGGGGAGGATTGATGAGCAGTTCTTCGGGCCA	TCRBV20	TCRBD01-01*01	TCRBJ02-01*01
PBMC_CD3+	0.00087184	ATGAGCTCCTTGGAGCTGGGGGACTCAGCCCTGTACTTCTGTGCCAGCAGCTCGTTTCGGGGCAGCTATGGCTACACCTTCGGTTCG	TCRBV13-01*01	unknown	TCRBJ01-02*01
PBMC_CD3+	0.00087184	GTGACCAGTGCCCATCCTGAAGACAGCAGCTTCTACATCTGCAGTGCTAGGGTAGGCACAACACAAGAGACCCAGTACTTCGGGCCA	TCRBV20	unknown	TCRBJ02-05*01
PBMC_CD3+	0.00087184	CTGTCGGCTGCTCCCTCCCAGACATCTGTGTACTTCTGTGCCAGCAGTGTGGCAGGTACAAGGGCAGATACGCAGTATTTTGGCCCA	TCRBV06-05*01	unknown	TCRBJ02-03*01
PBMC_CD3+	0.00087184	GAGTCCGCTACCAGCTCCCAGACATCTGTGTACTTCTGTGCCATCAGTGAGGGGACTAGCGGGGGAGAGACCCAGTACTTCGGGCCA	TCRBV10-03*01	TCRBD02-01*01	TCRBJ02-05*01
PBMC_CD3+	0.00087184	ATCCAGTCCACGGAGTCAGGGGACACAGCACTGTATTTCTGTGCCAGCAAGACGGGAGGTAGCACAGATACGCAGTATTTTGGCCCA	TCRBV21-01*01	TCRBD02-01*02	TCRBJ02-03*01
PBMC_CD3+	0.00087184	ATCCGGTCCACAAAGCTGGAGGACTCAGCCATGTACTTCTGTGCCAGCACTATCGACCAGCTCACCGGGGAGCTGTTTTTTGGAGAA	TCRBV02-01*01	unknown	TCRBJ02-02*01
PBMC_CD3+	0.00087184	ACCTTGGAGCTGGGGGACTCGGCCCTTTATCTTTGCGCCAGCAGCTTGCGACAGGGTACCGACACCGGGGAGCTGTTTTTTGGAGAA	TCRBV05-01*01	TCRBD01-01*01	TCRBJ02-02*01
PBMC_CD3+	0.00087184	TCACCAGGCCTGGGGGACGCAGCCATGTACCTGTGTGCCACCAGCAGAGATTCAGGGGGCGCCCCCCCTGAAGCTTTCTTTGGACAA	TCRBV15-01*01	TCRBD01-01*01	TCRBJ01-01*01
PBMC_CD3+	0.00087184	ATCCAGCCCTCAGAACCCAGGGACTCAGCTGTGTACTTCTGTGCCAGCAGCCTTTTGGGACCAGCCTACGAGCAGTACTTCGGGCCG	TCRBV12	unknown	TCRBJ02-07*01
PBMC_CD3+	0.00087184	TCCGCCAGCACCAACCAGACATCTATGTACCTCTGTGCCAGCAGCACCTCCGGGGCTAGCGGGAGACGCGAGCAGTACTTCGGGCCG	TCRBV28-01*01	TCRBD02-01*02	TCRBJ02-07*01
PBMC_CD3+	0.00087184	CTGGGGTTGGAGTCGGCTGCTCCCTCCCAAACATCTGTGTACTTCTGTGCCAGCAGTTATCAGGGGGACGGCTACACCTTCGGTTCG	TCRBV06	TCRBD01-01*01	TCRBJ01-02*01
PBMC_CD3+	0.00087184	TCACCAGGCCTGGGGGACGCAGCCATGTACCTGTGTGCCACCAGCAGGGTCGGGCGGGGGACTAATGAAAAACTGTTTTTTGGCAGT	TCRBV15-01*01	TCRBD02-01*01	TCRBJ01-04*01
PBMC_CD3+	0.00087184	ACAGTGACCAGTGCCCATCCTGAAGACAGCAGCTTCTACATCTGCAGTGCTAGAGACAGGGTTGGAAACACCATATATTTTGGAGAG	TCRBV20	TCRBD01-01*01	TCRBJ01-03*01
PBMC_CD3+	0.00087184	ACCAGTGCCCATCCTGAAGACAGCAGCTTCTACATCTGCAGTGCTAGAAAGGGGGACAGGTTTTTTGGCGAGCAGTACTTCGGGCCG	TCRBV20	TCRBD01-01*01	TCRBJ02-07*01
PBMC_CD3+	0.00087184	GTGACCAGTGCCCATCCTGAAGACAGCAGCTTCTACATCTGCAGTGCTAGAGATCGTGGGAGGGAGCGCGAGCAGTACTTCGGGCCG	TCRBV20	TCRBD02-01*02	TCRBJ02-07*01
PBMC_CD3+	0.00087184	ACCAGTGCCCATCCTGAAGACAGCAGCTTCTACATCTGCAGTGCTAGAGATCCCTCTCTAGCAGAAGAGACCCAGTACTTCGGGCCA	TCRBV20	TCRBD02-01	TCRBJ02-05*01
PBMC_CD3+	0.00087184	CAACCTGCAAAGCTTGAGGACTCGGCCGTGTATCTCTGTGCCAGCAGCTCTTCCAGACAGGGCTACTATGGCTACACCTTCGGTTCG	TCRBV11-02*02	TCRBD01-01*01	TCRBJ01-02*01
PBMC_CD3+	0.00087184	CAGCGCACAGAGCGGGGGGACTCAGCCGTGTATCTCTGTGCCAGCAGTCCCGGGTCCGGGGGTAATTCACCCCTCCACTTTGGGAAC	TCRBV07-03*01	TCRBD02-01*01	TCRBJ01-06*01
PBMC_CD3+	0.00087184	TCCGCCAGCACCAACCAGACATCTATGTACCTCTGTGCCAGCAGTTTAGAGGTAGCCGTAAGCTCCTACGAGCAGTACTTCGGGCCG	TCRBV28-01*01	TCRBD02-01	TCRBJ02-07*01
PBMC_CD3+	0.00087184	GAGTCCGCCAGCACCAACCAGACATCTATGTACCTCTGTGCCAGCAGTAACATAAGGACAGGGGTTGATGGCTACACCTTCGGTTCG	TCRBV28-01*01	TCRBD01-01*01	TCRBJ01-02*01
PBMC_CD3+	0.00087184	CTGTCGGCTGCTCCCTCCCAGACATCTGTGTACTTCTGTGCCAGCAGATCAGGGGGCGGTAATAATTCACCCCTCCACTTTGGGAAC	TCRBV06-05*01	TCRBD01-01*01	TCRBJ01-06*01
PBMC_CD3+	0.00087184	AATGTGAGCACCTTGGAGCTGGGGGACTCGGCCCTTTATCTTTGCGCCAGCAGCTCGGACAGGGGCTATGGCTACACCTTCGGTTCG	TCRBV05-01*01	TCRBD01-01*01	TCRBJ01-02*01
PBMC_CD3+	0.00087184	TCGGCTGCTCCCTCCCAGACATCTGTGTACTTCTGTGCCAGCAGGTCCCTTACTAGCGGGAGGACCAATGAGCAGTTCTTCGGGCCA	TCRBV06	TCRBD02-01*02	TCRBJ02-01*01
PBMC_CD3+	0.00087184	CAGCCCTCAGAACCCAGGGACTCAGCTGTGTACTTCTGTGCCAGCAGTGGGACTAGCGGGGTACGAGAGACCCAGTACTTCGGGCCA	TCRBV12	TCRBD02-01*01	TCRBJ02-05*01
PBMC_CD3+	0.00087184	ACGATCCAGCGCACACAGCAGGAGGACTCGGCCGTGTATCTCTGTGCCAGCAGCTTTCGTTTAGCAGATACGCAGTATTTTGGCCCA	TCRBV07-02*01	TCRBD02-01	TCRBJ02-03*01
PBMC_CD3+	0.00087184	GTGACCAGTGCCCATCCTGAAGACAGCAGCTTCTACATCTGCAGTGCTAGAGGCTCCGCGGGACTCGACGAGCAGTACTTCGGGCCG	TCRBV20	TCRBD02-01	TCRBJ02-07*01
PBMC_CD3+	0.00087184	CCTGCAGAGCAGGGGGACTCGGCCGTGTATGTCTGTGCAAGTCGCTTCGGATCCTGGGGGGGCAATCAGCCCCAGCATTTTGGTGAT	TCRBV12-02*01	TCRBD02-01*01	TCRBJ01-05*01
PBMC_CD3+	0.00087184	ATTCTGGAGTCCGCCAGCACCAACCAGACATCTATGTACCTCTGTGCCAGCAGTTTATACATAGGGCCCGAGCAGTACTTCGGGCCG	TCRBV28-01*01	unknown	TCRBJ02-07*01
PBMC_CD3+	0.00087184	GAGTCCGCCAGCACCAACCAGACATCTATGTACCTCTGTGCCAGCACCCCTCCTAGTTGGTCCTACAATGAGCAGTTCTTCGGGCCA	TCRBV28-01*01	TCRBD02-01	TCRBJ02-01*01
PBMC_CD3+	0.00087184	GCCTTGGAGCTGGACGACTCGGCCCTGTATCTCTGTGCCAGCAGCTTGGTGATAGGGGCAAACACCTACGAGCAGTACGTCGGGCCG	TCRBV05-04*01	TCRBD01-01*01	TCRBJ02-07*01
PBMC_CD3+	0.00087184	AGGCTGGAGTCGGCTGCTCCCTCCCAGACATCTGTGTACTTCTGTGCCACGATGGTTAGGGACACAGATACGCAGTATTTTGGCCCA	TCRBV06-01*01	unknown	TCRBJ02-03*01
PBMC_CD3+	0.00087184	CTGACGATCCAGCGCACACAGCAGGAGGACTCGGCCGTGTATCTCTGTGCCAGCAGCTCGGCGGGTCAGCCCCAGCATTTTGGTGAT	TCRBV07-02*01	TCRBD02-01	TCRBJ01-05*01
PBMC_CD3+	0.00087184	CAGCCCTCAGAACCCAGGGACTCAGCTGTGTACTTCTGTGCCAGCGGACCCCGTGGGGGGAGCGGAAACACCATATATTTTGGAGAG	TCRBV12	TCRBD02-01*01	TCRBJ01-03*01
PBMC_CD3+	0.00087184	AACCTGAGCTCTCTGGAGCTGGGGGACTCAGCTTTGTATTTCTGTGCCAGCAGCGTAGGTTACGGGAACGAAGCTTTCTTTGGACAA	TCRBV09-01	TCRBD02-01*02	TCRBJ01-01*01
PBMC_CD3+	0.00087184	TCGGCTGCTCCCTCCCAGACATCTGTGTACTTCTGTGCCAGCAGTGAAGAGGATGGCGGGGGGGCCAATGAGCAGTTCTTCGGGCCA	TCRBV06-01*01	TCRBD02-01*01	TCRBJ02-01*01
PBMC_CD3+	0.00087184	CAGCCTGCAGAACTGGAGGATTCTGGAGTTTATTTCTGTGCCAGCAGCCTCGGACAGGGGGATAACGGGGAGCTGTTTTTTGGAGAA	TCRBV14-01*01	TCRBD01-01*01	TCRBJ02-02*01
PBMC_CD3+	0.00087184	GAGCTGGGGGACTCGGCCCTTTATCTTTGCGCCAGCAGCTTGCAACAGGGGGCTATCGGTTCGGGCACTGAAGCTTTCTTTGGACAA	TCRBV05-01*01	TCRBD01-01*01	TCRBJ01-01*01
PBMC_CD3+	0.00087184	GCCAGCACCAACCAGACATCTATGTACCTCTGTGCCAGCAGCTTGGTTTGGCTGGGGACAGTTAATCAGCCCCAGCATTTTGGTGAT	TCRBV28-01*01	TCRBD01-01*01	TCRBJ01-05*01
PBMC_CD3+	0.00087184	GAGTCGGCTGCTCCCTCCCAGACATCTGTGTACTTCTGTGCCAGCAATTGGTCGGGGATGTTGGGAGATGGCTACACCTTCGGTTCG	TCRBV06-01*01	TCRBD02-01	TCRBJ01-02*01
PBMC_CD3+	0.00087184	CGCACACAGCAGGAGGACTCGGCCGTGTATCTCTGTGCCAGCAGCTTATGGCCTAGCGGGATCACAGATACGCAGTATTTTGGCCCA	TCRBV07-02*01	TCRBD02-01*02	TCRBJ02-03*01
PBMC_CD3+	0.00087184	CTGAGCTCTCTGGAGCTGGGGGACTCAGCTTTGTATTTCTGTGCCAGCAGCGTAGCAGCGCAGGGGAGTGGCTACACCTTCGGTTCG	TCRBV09-01	TCRBD01-01*01	TCRBJ01-02*01
PBMC_CD3+	0.00087184	CACACCCTGCAGCCAGAAGACTCGGCCCTGTATCTCTGTGCCAGCAGTTTGCGGGAGGACTTCTCCTACGAGCAGTACTTCGGGCCG	TCRBV04-02*01	TCRBD02-01*02	TCRBJ02-07*01
PBMC_CD3+	0.00087184	ACATCGGCCCAAAAGAACCCGACAGCTTTCTATCTCTGTGCCAGTAGTATCTCCGGGACAGGGACTCAGCCCCAGCATTTTGGTGAT	TCRBV19-01	TCRBD01-01*01	TCRBJ01-05*01
PBMC_CD3+	0.00087184	GCCCTGCAGCCAGAAGACTCAGCCCTGTATCTCTGCGCCAGCAGCCAGGGCTGGGGGGGTTTAGTCGAAAAACTGTTTTTTGGCAGT	TCRBV04-01*01	TCRBD02-01*01	TCRBJ01-04*01
PBMC_CD3+	0.00087184	GAGTCGGCTGCTCCCTCCCAGACATCTGTGTACTTCTGTGCCAGCAGTCCACCTCCGGGACAGGGCGATGGCTACACCTTCGGTTCG	TCRBV06-01*01	TCRBD01-01*01	TCRBJ01-02*01
PBMC_CD3+	0.00087184	CCCTCACATACCTCTCAGTACCTCTGTGCCAGCAGTGACCCCAGGGACAGGGGGTTAGCGAACACCGGGGAGCTGTTTTTTGGAGAA	TCRBV25	TCRBD01-01*01	TCRBJ02-02*01
PBMC_CD3+	0.00087184	CTGGAGTCCGCCAGCACCAACCAGACATCTATGTACCTCTGTGCCAGCAGTTTGTCAGGGTTCGCCTACGAGCAGTACTTCGGGCCG	TCRBV28-01*01	TCRBD01-01*01	TCRBJ02-07*01
PBMC_CD3+	0.00087184	AATTCCCTGGAGCTTGGTGACTCTGCTGTGTATTTCTGTGCCAGCAGCCAAGATTACCGGGGCACAGATACGCAGTATTTTGGCCCA	TCRBV03	TCRBD02-01	TCRBJ02-03*01
PBMC_CD3+	0.00087184	ATCCAGCGCACACAGCAGGAGGACTCGGCCGTGTATCTCTGTGCCAGCAGCCTGTCCAGGCAGTACAATGAGCAGTTCTTCGGGCCA	TCRBV07-02*01	TCRBD01-01*01	TCRBJ02-01*01
PBMC_CD3+	0.00087184	CTACACACCCTGCAGCCAGAAGACTCGGCCCTGTATCTCTGTGCCAGCAAGGAGGGGCTGAGGGAAGAGACCCAGTACTTCGGGCCA	TCRBV04-02*01	TCRBD02-01*02	TCRBJ02-05*01
PBMC_CD3+	0.00087184	CAGCCAGAAGACTCGGCCCTGTATCTCTGCGCCAGCAGCCGATCCGGGACTAGCGGGAGGCAGGTAGATACGCAGTATTTTGGCCCA	TCRBV04-03*01	TCRBD02-01*02	TCRBJ02-03*01
PBMC_CD3+	0.00087184	CCCTCCCAGACATCTGTGTACTTCTGTGCCAGCAGTGACTCCGGGACTAGCGGGGGGACCAACACCGGGGAGCTGTTTTTTGGAGAA	TCRBV06	TCRBD02-01*01	TCRBJ02-02*01
PBMC_CD3+	0.00087184	GCCTTGTTGCTGGGGGACTCGGCCCTCTATCTCTGTGCCAGCACCGAAAATTCATGGGACAGGGGGAATGAGCAGTTCTTCGGGCCA	TCRBV05-06*01	TCRBD01-01*01	TCRBJ02-01*01
PBMC_CD3+	0.00087184	TCCGCCAGCACCAACCAGACATCTATGTACCTCTGTGCCAGCAGACCATGGATCGGACAGGGGGGGGAGACCCAGTACTTCGGGCCA	TCRBV28-01*01	TCRBD01-01*01	TCRBJ02-05*01
PBMC_CD3+	0.00087184	CGCACAGAGCGGGGGGACTCAGCCGTGTATCTCTGTGCCAGCAGCCCGAGCGGGGGGGTCCCCCAAGAGACCCAGTACTTCGGGCCA	TCRBV07-03*01	TCRBD02-01*01	TCRBJ02-05*01
PBMC_CD3+	0.00087184	ACAGTGACCAGTGCCCATCCTGAAGACAGCAGCTTCTACATCTGCAGTGCTAGGAGGGTTCTAGATGAAAAACTGTTTTTTGGCAGT	TCRBV20	TCRBD02-01*02	TCRBJ01-04*01
PBMC_CD3+	0.00087184	GCCAGCACCAACCAGACATCTATGTACCTCTGTGCCAGCAATCCCCCTGCCGGGCCTCAGGGGGCCCGTGGCTACACCTTCGGTTCG	TCRBV28-01*01	TCRBD01-01*01	TCRBJ01-02*01
PBMC_CD3+	0.00087184	CTGAAGATCCGGTCCACAAAGCTGGAGGACTCAGCCATGTACTTCTGTGCCAGCAGTGAACGGGGTGGTGAGCAGTTCTTCGGGCCA	TCRBV02-01*01	TCRBD02-01*01	TCRBJ02-01*01
PBMC_CD3+	0.00087184	CAGCGCACAGAGCAGCGGGACTCGGCCATGTATCGCTGTGCCAGCAGCTTAGAAGAGGGGGCGCTTAACGAGCAGTACTTCGGGCCG	TCRBV07-06*01	TCRBD01-01*01	TCRBJ02-07*01
PBMC_CD3+	0.00087184	CTGCAGCCAGAAGACTCAGCCCTGTATCTCTGCGCCAGCAGCCAAGTGGGGGCGGTTTCGACCTCCAATGAGCAGTTCTTCGGGCCA	TCRBV04-01*01	TCRBD01-01*01	TCRBJ02-01*01
PBMC_CD3+	0.00087184	CTGGAGTCGCCCAGCCCCAACCAGACCTCTCTGTACTTCTGTGCCAGCTCAAGCGGGAGGGCCTACAATGAGCAGTTCTTCGGGCCA	TCRBV27-01*01	TCRBD02-01*02	TCRBJ02-01*01
PBMC_CD3+	0.00087184	TTGGAGTCGGCTGCTCCCTCCCAAACATCTGTGTACTTCTGTGCCAGCAGTTACTCGAGGACGAATAATGAGCAGTTCTTCGGGCCA	TCRBV06	unknown	TCRBJ02-01*01
PBMC_CD3+	0.00087184	GTGACATCGGCCCAAAAGAACCCGACAGCTTTCTATCTCTGTGCCAGTAGTAAACTAGCGGGAGCCGGGGAGCTGTTTTTTGGAGAA	TCRBV19-01	TCRBD02-01*02	TCRBJ02-02*01
PBMC_CD3+	0.00087184	TCGGCTGCTCCCTCCCAGACATCTGTGTACTTCTGTGCCAGCAGTGGACTAGCGGGAGTGAGAACCGGGGAGCTGTTTTTTGGAGAA	TCRBV06-01*01	TCRBD02-01*02	TCRBJ02-02*01
PBMC_CD3+	0.00087184	CTGGAGTCCGCCAGCACCAACCAGACATCTATGTACCTCTGTGCCAGCAGTTTCATTTCCGTAGGGACTGAAGCTTTCTTTGGACAA	TCRBV28-01*01	unknown	TCRBJ01-01*01
PBMC_CD3+	0.00087184	GAGTCGGCTGCTCCCTCCCAAACATCTGTGTACTTCTGTGCCAGCAGCCGGGGACAGAGCGCTAATGAAAAACTGTTTTTTGGCAGT	TCRBV06	TCRBD01-01*01	TCRBJ01-04*01
PBMC_CD3+	0.00087184	GCCTTGGAGCTGGACGACTCGGCCCTGTATCTCTGTGCCAGCAGCTATGGACCCTCATCGAGTAGCACTGAAGCTTTCTTTGGACAA	TCRBV05-04*01	unknown	TCRBJ01-01*01
PBMC_CD3+	0.00087184	GAGTCCGCCAGCACCAACCAGACATCTATGTACCTCTGTGCCAGCAGTTACCAGGACAGGGGTACTGCAAAACTGTTTTTTGGCAGT	TCRBV28-01*01	TCRBD01-01*01	TCRBJ01-04*01
PBMC_CD3+	0.00087184	CAGGAGGACTCGGCCGTGTATCTCTGTGCCAGCAGCCCGCGGGCAGGGACTCTGGATAGGATGAACACTGAAGCTTTCTTTGGACAA	TCRBV07-02*01	TCRBD02-01	TCRBJ01-01*01
PBMC_CD3+	0.00087184	ACCAGTGCCCATCCTGAAGACAGCAGCTTCTACATCTGCAGTGCTAGAGCTGGACACAGCTTTAATGAAAAACTGTTTTTTGGCAGT	TCRBV20	TCRBD01-01*01	TCRBJ01-04*01
PBMC_CD3+	0.00087184	TTGGAGTCGGCTGCCCCCTCCCAAACATCTGTGTACTTCTGTGCCAGCAGTTACGAGGACGTGTCGTACGAGCAGTACTTCGGGCCG	TCRBV06	unknown	TCRBJ02-07*01
PBMC_CD3+	0.00087184	GAGTCTGCCAGGCCCTCACATACCTCTCAGTACCTCTGTGCCAGCAGTGAATGGAGGCAGGTTCGAGAGACCCAGTACTTCGGGCCA	TCRBV25-01*01	TCRBD02-01*02	TCRBJ02-05*01
PBMC_CD3+	0.00087184	ACGTTGGCGTCTGCTGTACCCTCTCAGACATCTGTGTACTTCTGTGCCAGCAGTGACAGGGAAACCGGGGAGCTGTTTTTTGGAGAA	TCRBV06-04	unknown	TCRBJ02-02*01
PBMC_CD3+	0.00087184	GAGTCCGCTACCAGCTCCCAGACATCTGTGTACTTCTGTGCCATCAGTGGGGGACAGGGGGAAGGGAATGAGCAGTTCTTCGGGCCA	TCRBV10-03*01	TCRBD01-01*01	TCRBJ02-01*01
PBMC_CD3+	0.00087184	TTGGAGTCGGCTGCTCCCTCCCAAACATCTGTGTACTTCTGTGCCAGCAGTTACGGGGCAGGGGCTTCACCCCTCCACTTTGGGAAC	TCRBV06	TCRBD01-01*01	TCRBJ01-06*01
PBMC_CD3+	0.00087184	CTGAGGATCCAGCAGGTAGTGCGAGGAGATTCGGCAGCTTATTTCTGTGCCAGCTCACCCGGTGATCTAGAAGCTTTCTTTGGACAA	TCRBV18-01*01	TCRBD02-01	TCRBJ01-01*01
PBMC_CD3+	0.00087184	CTGAAGATCCGGTCCACAAAGCTGGAGGACTCAGCCATGTACTTCTGTGCCAGCAGTTGGACGGCCAGCGAGCAGTACTTCGGGCCG	TCRBV02-01*01	unknown	TCRBJ02-07*01
PBMC_CD3+	0.00087184	GAGTCTGCCATCCCCAACCAGACAGCTCTTTACTTCTGTGCCACCAGTGATTCAGGGCCTCGATGGAGTGAGCAGTTCTTCGGGCCA	TCRBV24	TCRBD01-01*01	TCRBJ02-01*01
PBMC_CD3+	0.00087184	AACGCCTTGGAGCTGGACGACTCGGCCCTGTATCTCTGTGCCAGCAGCACGGGGACAGGGGACAACAATGAGCAGTTCTTCGGGCCA	TCRBV05-04*01	TCRBD01-01*01	TCRBJ02-01*01
PBMC_CD3+	0.00087184	CTGTCGGCTGCTCCCTCCCAGACATCTGTGTACTTCTGTGCCAGCAGTCCCCCCGGGGGCAGAGGCGGGGAGCTGTTTTTTGGAGAA	TCRBV06-05*01	unknown	TCRBJ02-02*01
PBMC_CD3+	0.00087184	CTGGAGTCGCCCAGCCCCAACCAGACCTCTCTGTACTTCTGTGCCAGCAGTCGGGGGACAGGGAAAGAGACCCAGTACTTCGGGCCA	TCRBV27-01*01	TCRBD01-01*01	TCRBJ02-05*01
PBMC_CD3+	0.00087184	TCCGCCAGCACCAACCAGACATCTATGTACCTCTGTGCCAGCAGTTTATTGGGTCTAGCGGGGGTAGGGACCCAGTACTTCGGGCCA	TCRBV28-01*01	TCRBD02-01*01	TCRBJ02-05*01
PBMC_CD3+	0.00087184	GCTGCTCCCTCCCAGACATCTGTGTACTTCTGTGCCAGCACCTATACTAGCGGGGGGGCCGGCGCAGATACGCAGTATTTTGGCCCA	TCRBV06	TCRBD02-01*01	TCRBJ02-03*01
PBMC_CD3+	0.00087184	GCCAGCACCAACCAGACATCTATGTACCTCTGTGCCAGCAGTTTATGGAATGACCAGGATGGGTCTGAAAAACTGTTTTTTGGCAGT	TCRBV28-01*01	TCRBD01-01*01	TCRBJ01-04*01
PBMC_CD3+	0.00087184	GGGTTGGAGTCGGCTGCTCCCTCCCAAACATCTGTGTACTTCTGTGCCAGCAGTTTTAACGAGAATTCACCCCTCCACTTTGGGAAC	TCRBV06	TCRBD02-01*02	TCRBJ01-06*01
PBMC_CD3+	0.00087184	TTGGCGTCTGCTGTACCCTCTCAGACATCTGTGTACTTCTGTGCCAGCAGTACTAGCGGGAGCACAGATACGCAGTATTTTGGCCCA	TCRBV06-04	TCRBD02-01	TCRBJ02-03*01
PBMC_CD3+	0.00087184	GCCTTGTTGCTGGGGGACTCGGCCCTGTATCTCTGTGCCAGCAGCCCCCTGGGTGACGGTGGTGGTCTCGAGCAGTACTTCGGGCCG	TCRBV05-05*01	unknown	TCRBJ02-07*01
PBMC_CD3+	0.00087184	ACATCGGCCCAAAAGAACCCGACAGCTTTCTATCTCTGTGCCAGTAGTATCCCAGGGGGCGGGAGCAATGAGCAGTTCTTCGGGCCA	TCRBV19-01	TCRBD01-01*01	TCRBJ02-01*01
PBMC_CD3+	0.00087184	GCGTCTGCTGTACCCTCTCAGACATCTGTGTACTTCTGTGCCAGCAGTGTCGGCGGGGGGGCAGGAGATACGCAGTATTTTGGCCCA	TCRBV06-04	TCRBD02-01*01	TCRBJ02-03*01
PBMC_CD3+	0.00087184	GCCCAAAAGAACCCGACAGCTTTCTATCTCTGTGCCAGTAGTATAGATGGTGGACGGTTAGCTAACTATGGCTACACCTTCGGTTCG	TCRBV19-01	unknown	TCRBJ01-02*01
PBMC_CD3+	0.00087184	CGCACAGAGCAGGGGGACTCGGCCATGTATCTCTGTGCCAGCAGCCCCCCTAGCGGGAGGGCCTCCGGGGAGCTGTTTTTTGGAGAA	TCRBV07-09	TCRBD02-01*02	TCRBJ02-02*01
PBMC_CD3+	0.00087184	CTGGAGTCCGCCAGCACCAACCAGACATCTATGTACCTCTGTGCCAGCAGTTCGGCGGGGAGTAGGTATGGCTACACCTTCGGTTCG	TCRBV28-01*01	TCRBD02-01*01	TCRBJ01-02*01
PBMC_CD3+	0.00087184	CAGCCTGCAGAGCTTGGGGACTCGGCCGTGTATCTCTGTGCCAGCAGCTTACGAGGGGGACGGAGCAATGAGCAGTTCTTCGGGCCA	TCRBV11-03*01	TCRBD01-01*01	TCRBJ02-01*01
PBMC_CD3+	0.00087184	ACCAGTGCCCATCCTGAAGACAGCAGCTTCTACATCTGCAGTGCTAGAACCCGGGAGGGCCTCGACAATGAGCAGTTCTTCGGGCCA	TCRBV20	TCRBD02-01*02	TCRBJ02-01*01
PBMC_CD3+	0.00087184	CAGCGCACAGAGCAGGGGGACTCGGCCATGTATCTCTGTGCCAGCAGCTTAACCCAGGGGAGGGTAAATACGCAGTATTTTGGCCCA	TCRBV07-09	TCRBD02-01*02	TCRBJ02-03*01
PBMC_CD3+	0.00087184	AGCACCTTGGAGCTGGGGGACTCGGCCCTTTATCTTTGCGCCAGCAGCTCTAGGGGATCCCAGAACACTGAAGCTTTCTTTGGACAA	TCRBV05-01*01	TCRBD01-01*01	TCRBJ01-01*01
PBMC_CD3+	0.00087184	GCCTTGGAGCTGGACGACTCGGCCCTGTATCTCTGTGCCAGCAGCTTCCCGAAGACAGGGAATGACTATGGCTACACCTTCGGTTCG	TCRBV05-04*01	TCRBD01-01*01	TCRBJ01-02*01
PBMC_CD3+	0.00087184	GTGACATCGGCCCAAAAGAACCCGACAGCTTTCTATCTCTGTGCCAGTAGTATAGCAGCGAACACCGGGGAGCTGTTTTTTGGAGAA	TCRBV19-01	TCRBD01-01*01	TCRBJ02-02*01
PBMC_CD3+	0.00087184	TTGGAGCTGGGGGACTCGGCCCTTTATCTTTGCGCCAGCAGCCTTGGGGCGGGACAAACGAACACCGGGGAGCTGTTTTTTGGAGAA	TCRBV05-01*01	unknown	TCRBJ02-02*01
PBMC_CD3+	0.00087184	GCGTCTGCTGTACCCTCTCAGACATCTGTGTACTTCTGTGCCAGCAGTGACTCCGGGGGGGCCTACAATGAGCAGTTCTTCGGGCCA	TCRBV06-04	TCRBD02-01*01	TCRBJ02-01*01
PBMC_CD3+	0.00087184	TCCGCTACCAGCTCCCAGACATCTGTGTACTTCTGTGCCATCAGTGAGTCCACTAGCGGGAGGGACAATGAGCAGTTCTTCGGGCCA	TCRBV10-03*01	TCRBD02-01*02	TCRBJ02-01*01
PBMC_CD3+	0.00087184	ATCCAGCGCACAGAGCAGGGGGACTCGGCCATGTATCTCTGTGCCAGCAGCTTAGAGACAGGGGGAGATACGCAGTATTTTGGCCCA	TCRBV07-09	TCRBD01-01*01	TCRBJ02-03*01
PBMC_CD3+	0.00087184	CAGCCCTCAGAACCCAGGGACTCAGCTGTGTACTTCTGTGCCAGCAGTCGGACTAGCGGGCGCACAGATACGCAGTATTTTGGCCCA	TCRBV12	TCRBD02-01	TCRBJ02-03*01
PBMC_CD3+	0.00087184	CAGCAGGAGGACTCCGCCGTGTATCTCTGTGCCAGCAGCTTAGCTCCCAGACTAGCGGGGATCAAAAACATTCAGTACTTCGGCGCC	TCRBV07-08*01	TCRBD02-01*01	TCRBJ02-04*01
PBMC_CD3+	0.00087184	GTGAACGCCTTGTTGCTGGGGGACTCGGCCCTGTATCTCTGTGCCAGCAGCTGGGGCAGGGAAGAGTCACCCCTCCACTTTGGGAAC	TCRBV05-05*01	TCRBD01-01*01	TCRBJ01-06*01
PBMC_CD3+	0.00087184	AAGCTCCTTCTCAGTGACTCTGGCTTCTACCTCTGTGCCTGGAGTGTGGGGTCTAGCGGGATCTCCTACGAGCAGTACTTCGGGCCG	TCRBV30-01*01	TCRBD02-01*02	TCRBJ02-07*01
PBMC_CD3+	0.00087184	TCTGCCATCCCCAACCAGACAGCTCTTTACTTCTGTGCCACCAGTGATTCGGATCCGACAGGGATTTATACGCAGTATTTTGGCCCA	TCRBV24	TCRBD01-01*01	TCRBJ02-03*01
PBMC_CD3+	0.00087184	TCCGCCAGCACCAACCAGACATCTATGTACCTCTGTGCCAGCAGCCTCGCCCGACTAGCGGCCTACAATGAGCAGTTCTTCGGGCCA	TCRBV28-01*01	TCRBD02-01	TCRBJ02-01*01
PBMC_CD3+	0.00087184	TCCACAAAGCTGGAGGACTCAGCCATGTACTTCTGTGCCAGCGAGGGACAGGGAGTAACTGGGGCCAACGTCCTGACTTTCGGGGCC	TCRBV02-01*01	TCRBD01-01*01	TCRBJ02-06*01
PBMC_CD3+	0.00087184	AGTGCCCATCCTGAAGACAGCAGCTTCTACATCTGCAGTGCCCCGGGAGGGCTAGCGGGCTCCTACAATGAGCAGTTCTTCGGGCCA	TCRBV20	TCRBD02-01	TCRBJ02-01*01
PBMC_CD3+	0.00087184	GCCCAAAAGAACCCGACAGCTTTCTATCTCTGTGCCAGCCCGCCTCTTCGGGACTTCTACTCTGGAAACACCATATATTTTGGAGAG	TCRBV19-01	TCRBD02-01	TCRBJ01-03*01
PBMC_CD3+	0.00087184	GTGACCAGTGCCCATCCTGAAGACAGCAGCTTCTACATCTGCAGTGCGGGGACTTTTAATGTTAGGGATGAGCAGTTCTTCGGGCCA	TCRBV20	TCRBD02-01	TCRBJ02-01*01
PBMC_CD3+	0.00087184	AAGATCCGGTCCACAAAGCTGGAGGACTCAGCCATGTACTTCTGTGCCAGCAGTGAAGCGCATTCGGGTGAGCAGTACGTCGGGCCA	TCRBV02-01*01	TCRBD02-01	TCRBJ02
PBMC_CD3+	0.00087184	GAGATGAATGTGAGCACCTTGGAGCTGGGGGACTCGGCCCTTTATCTTTGCGCCAGCAGCGGGAGGGATACGCAGTATTTTGGCCCA	TCRBV05-01*01	TCRBD02-01*02	TCRBJ02-03*01
PBMC_CD3+	0.00087184	ACAGAGCAGGGGGACTCGGCCATGTATCTCTGTGCCAGCAGCCACCTATCCCTGACAGGGCGTAATTCACCCCTCCACTTTGGGAAC	TCRBV07-09	TCRBD01-01*01	TCRBJ01-06*01
PBMC_CD3+	0.00087184	AGGCTGGAGTCGGCTGCTCCCTCCCAGACATCTGTGTACTTCTGTGCCAGCAGTGAGGGACATAATGAAAAACTGTTTTTTGGCAGT	TCRBV06-01*01	TCRBD01-01*01	TCRBJ01-04*01
PBMC_CD3+	0.00087184	GCCTTGTTGCTGGGGGACTCGGCCCTGTATCTCTGTGCCAGCAGCTTTGGGGGGGACTTACGTTCCTACGAGCAGTACTTCGGGCCG	TCRBV05-05*01	TCRBD02-01*01	TCRBJ02-07*01
PBMC_CD3+	0.00087184	TCCCTGGAGCTTGGTGACTCTGCTGTGTATTTCTGTGCCAGCAGCCAAGTATTCCTAGCGGATTACAATGAGCAGTTCTTCGGGCCA	TCRBV03	TCRBD02-01	TCRBJ02-01*01
PBMC_CD3+	0.00087184	CTACACACCCTGCAGCCAGAAGACTCGGCCCTGTATCTCTGCGCCAGCAGCCTTGGGCAGAGAACCGGGGAGCTGTTTTTTGGAGAA	TCRBV04-03*01	TCRBD01-01*01	TCRBJ02-02*01
PBMC_CD3+	0.00087184	TCCCTGGAGCTTGGTGACTCTGCTGTGTATTTCTGTGCCAGCAGCAAAAAGATTTCAGGCTTGACCGGGGAGCTGTTTTTTGGAGAA	TCRBV03	TCRBD01-01*01	TCRBJ02-02*01
PBMC_CD3+	0.00087184	CCCTCCCAAACATCTGTGTACTTCTGTGCCAGCAGTCCCTATGGGGCAGGGGAAATGGCTGGGGCCAACGTCCTGACTTTCGGGGCC	TCRBV06	TCRBD01-01*01	TCRBJ02-06*01
PBMC_CD3+	0.00087184	CCCTCAGAACCCAGGGACTCAGCTGTGTATTTTTGTGCTAGTGGTTTGGGGACTAGCGGGAGCACAGATACGCAGTATTTTGGCCCA	TCRBV12-05*01	TCRBD02-01	TCRBJ02-03*01
PBMC_CD3+	0.00087184	TCCCAGACATCTGTGTACTTCTGTGCCAGCAGTGAATTGTATGCGGGGGGAACCTCCCAGACCAAAAACATTCAGTACTTCGGCGCC	TCRBV06-01*01	TCRBD02-01*01	TCRBJ02-04*01
PBMC_CD3+	0.00087184	ATTCTGGAGTCCGCCAGCACCAACCAGACATCTATGTACCTCTGTGCCAGCAGTTGGTTGGGGACTTACGAGCAGTACTTCGGGCCG	TCRBV28-01*01	TCRBD02-01	TCRBJ02-07*01
PBMC_CD3+	0.00087184	CTGAGGATCCAGCAGGTAGTGCGAGGAGATTCGGCAGCTTATTTCTGTGCCAGCTCAGACAGCTCCTACGAGCAGTACTTCGGGCCG	TCRBV18-01*01	TCRBD01-01*01	TCRBJ02-07*01
PBMC_CD3+	0.00087184	GTGACCAGTGCCCATCCTGAAGACAGCAGCTTCTACATCTGCAGTGCTAGAGATCGGTCGGGGCGAGAGACCCAGTACTTCGGGCCA	TCRBV20	unknown	TCRBJ02-05*01
PBMC_CD3+	0.00087184	TCTAAGAAGCTCCTCCTCAGTGACTCTGGCTTCTATCTCTGTGCCTGGAGTGTAACAGGCCTCCTTGAGACCCAGTACTTCGGGCCA	TCRBV30-01*02	TCRBD01-01*01	TCRBJ02-05*01
PBMC_CD3+	0.00087184	GCGTCTGCTGTACCCTCTCAGACATCTGTGTACTTCTGTGCCAGCAGTGTCCAAGCGGGGGCCACAGATACGCAGTATTTTGGCCCA	TCRBV06-04	TCRBD02-01*01	TCRBJ02-03*01
PBMC_CD3+	0.00087184	CCTGCAGAGCTTGGGGACTCGGCCATGTATCTCTGTGCCAGCAGCCCGACTAGCGGGGGCCCCACAGATACGCAGTATTTTGGCCCA	TCRBV11-01*01	TCRBD02-01*01	TCRBJ02-03*01
PBMC_CD3+	0.00087184	GCCCATCCTGAAGACAGCAGCTTCTACATCTGCAGTGCCCAACTAGCGGGGGGTATTGGTAGCACAGATACGCAGTATTTTGGCCCA	TCRBV20	TCRBD02-01*01	TCRBJ02-03*01
PBMC_CD3+	0.00087184	ATCCAGCAGGTAGTGCGAGGAGATTCGGCAGCTTATTTCTGTGCCAGCTCACCCGGGCGGGGCTCCTACGAGCAGTACTTCGGGCCG	TCRBV18-01*01	TCRBD02-01*01	TCRBJ02-07*01
PBMC_CD3+	0.00087184	TTGGAGCTGGACGACTCGGCCCTGTATCTCTGTGCCAGCAGCTTGGCCCAACGGCTAGCGGGAGGCAATGAGCAGTTCTTCGGGCCA	TCRBV05-04*01	TCRBD02-01*02	TCRBJ02-01*01
PBMC_CD3+	0.00087184	TTGGAGCTGGGGGACTCGGCCCTTTATCTTTGCGCCAGCAGCTTTGCTACCGGGACAGGGTTGAACACTGAAGCTTTCTTTGGACAA	TCRBV05-01*01	TCRBD01-01*01	TCRBJ01-01*01
PBMC_CD3+	0.00087184	GAGTCGCCCAGCCCCAACCAGACCTCTCTGTACTTCTGTGCCAGCAGTGTTAGACAGGGCGGGAGCACTGAAGCTTTCTTTGGACAA	TCRBV27-01*01	unknown	TCRBJ01-01*01
PBMC_CD3+	0.00087184	GTGACCAGTGCCCATCCTGAAGACAGCAGCTTCTACATCTGCAGTGCTAGAGTTGGGACAGGGAATCAGCCCCAGCATTTTGGTGAT	TCRBV20	TCRBD01-01*01	TCRBJ01-05*01
PBMC_CD3+	0.00087184	ATCCGGTCCACAAAGCTGGAGGACTCAGCCATGTACTTCTGTGCCAGCAGTGAAGCGGGCAGGGCTTACGAGCAGTACTTCGGGCCG	TCRBV02-01*01	TCRBD01-01*01	TCRBJ02-07*01
PBMC_CD3+	0.00087184	AATGTGAACGCCTTGTTGCTGGGGGACTCGGCCCTCTATCTCTGTGCCAGCAGCTTAGATTGGGCCACTGAAGCTTTCTTTGGACAA	TCRBV05-06*01	TCRBD01-01*01	TCRBJ01-01*01
PBMC_CD3+	0.00087184	ATCCAGCGCACAGAGCAGGGGGACTCGGCCATGTATCTCTGTGCCACCCTGCAGACCCGGCGGACAGATACGCAGTATTTTGGCCCA	TCRBV07-09	TCRBD02-01	TCRBJ02-03*01
PBMC_CD3+	0.00087184	GAGCAGCGGGACTCGGCCATGTATCGCTGTGCCAGCAGCTTACTTCCGTCTCTAGCGGGAGGGCCAGATACGCAGTATTTTGGCCCA	TCRBV07-06*01	TCRBD02-01*02	TCRBJ02-03*01
PBMC_CD3+	0.00087184	CTGAGCTCTCTGGAGCTGGGGGACTCAGCTTTGTATTTCTGTGCCAGCAAAAGACTAGCGGGATCAGATACGCAGTATTTTGGCCCA	TCRBV09-01	TCRBD02-01*02	TCRBJ02-03*01
PBMC_CD3+	0.00087184	TCCCTGGAGCTTGGTGACTCTGCTGTGTATTTCTGTGCCAGCAGCCAAAAACCCGCCGTACCGAACACTGAAGCTTTCTTTGGACAA	TCRBV03	unknown	TCRBJ01-01*01
PBMC_CD3+	0.00087184	CAGCGCACAGAGCGGGGGGACTCAGCCGTGTATCTCTGTGCCAGCAGCCGCCAGGGGGGGGCCAATTCTCCGCAGTATTTTGGCCCA	TCRBV07-03*01	unknown	TCRBJ02-03*01
PBMC_CD3+	0.00087184	GTGCAGCCTGCAGAACTGGAGGATTCTGGAGTTTATTTCTGTGCCAGCAGCCAAGTCTCCGTTAACAATGAGCAGTTCTTCGGGCCA	TCRBV14-01*01	TCRBD02-01	TCRBJ02-01*01
PBMC_CD3+	0.00087184	GCCTTGGAGCTGGACGACTCGGCCCTGTATCTCTGTGCCAGCAGCTTGGCCGAGGGGACGAACACCGGGGAGCTGTTTTTTGGAGAA	TCRBV05-04*01	unknown	TCRBJ02-02*01
PBMC_CD3+	0.00087184	AGCTCTCTGGAGCTGGGGGACTCAGCTTTGTATTTCTGTGCCAGCAGCGTAGTGGACTCCTCTAACAATGAGCAGTTCTTCGGGCCA	TCRBV09-01	TCRBD02-01	TCRBJ02-01*01
PBMC_CD3+	0.00087184	AGCCCCAACCAGACCTCTCTGTACTTCTGTGCCAGCAGTTACGGTCTAAGGGGCGGGGGCAACACCGGGGAGCTGTTTTTTGGAGAA	TCRBV27-01*01	TCRBD02-01*01	TCRBJ02-02*01
PBMC_CD3+	0.00087184	CTGAAGATCCGATCCACAAAGCTGGAGGACTCAGCCATGTACTTCTGTGCCAGCTCCTCTAGCACAGATACGCAGTATTTTGGCCCA	TCRBV02-01*01	TCRBD02-01	TCRBJ02-03*01
PBMC_CD3+	0.00087184	GAGTCGCCCAGCCCCAACCAGACCTCTCTGTACTTCTGTGCCAGCAGCTCCGACAGGGTCGCCAAAAACATTCAGTACTTCGGCGCC	TCRBV27-01*01	TCRBD01-01*01	TCRBJ02-04*01
PBMC_CD3+	0.00087184	CAGCGCACAGAGCAGGGGGACTCGGCCATGTATCTCTGTGCCAGCAGCTTAGGTCTAGAAAGAGGCTACGAGCAGTACTTCGGGCCG	TCRBV07-09	TCRBD02-01	TCRBJ02-07*01
PBMC_CD3+	0.00087184	GAGTCCGCCAGCACCAACCAGACATCTATGTACCTCTGTGCCAGCAGCTTGGGGACCTCCTCTGGAAACACCATATATTTTGGAGAG	TCRBV28-01*01	unknown	TCRBJ01-03*01
PBMC_CD3+	0.00087184	CTGGAGTTGGCTGCTCCCTCCCAGACATCTGTGTACTTCTGTGCCAGCAGTTACCCAGGGGGCAACACTGAAGCTTTCTTTGGACAA	TCRBV06-06	TCRBD01-01*01	TCRBJ01-01*01
PBMC_CD3+	0.00087184	CTGAAGATCCGGTCCACAAAGCTGGAGGACTCAGCCATGTACTTCTGTGCCAGCTCCTCTAGCACAGATACGCAGTATTTTGGCCCA	TCRBV02-01*01	TCRBD02-01	TCRBJ02-03*01
PBMC_CD3+	0.00087184	ATCCAGCGCACACAGCAGGAGGACTCGGCCGTGTATCTCTGTGCCAGCAGCTCCAAACGTGCTTTAGGTACGCAGTATTTTGGCCCA	TCRBV07-02*01	unknown	TCRBJ02-03*01
PBMC_CD3+	0.00087184	ACCAGTGCCCATCCTGAAGACAGCAGCTTCTACATCTGCAGTGCTCCGCCCGGGACTAGCTTCTACAATGAGCAGTTCTTCGGGCCA	TCRBV20	TCRBD02-01	TCRBJ02-01*01
PBMC_CD3+	0.00087184	AAGATCCAGCCTGCAGAGCTTGGGGACTCGGCCGTGTATCTCTGTGCCAGCAGCCTTAGACAGGGAGATACGCAGTATTTTGGCCCA	TCRBV11-03*01	TCRBD01-01*01	TCRBJ02-03*01
PBMC_CD3+	0.00087184	ACCTTGGAGCTGGGGGACTCGGCCCTTTATCTTTGCGCCAGCAGCTCCGGACTAGCGGGGGGCAGAGATACGCAGTATTTTGGCCCA	TCRBV05-01*01	TCRBD02-01*01	TCRBJ02-03*01
PBMC_CD3+	0.00087184	ACAGTGACCAGTGCCCATCCTGAAGACAGCAGCTTCTACATCTGCAGTGCTAGAGATCGTACGGGGAATGGCTACACCTTCGGTTCG	TCRBV20	TCRBD02-01*01	TCRBJ01-02*01
PBMC_CD3+	0.00087184	TCGGCCCAAAAGAACCCGACAGCTTTCTATCTCTGTGCCAGTAGTCCCGGGACGATTTCGAACACCGGGGAGCTGTTTTTTGGAGAA	TCRBV19-01	unknown	TCRBJ02-02*01
PBMC_CD3+	0.00087184	TCGGCTGCTCCCTCCCAAACATCTGTGTACTTCTGTGCCAGCAGTTACGTTTGGGGACAGGGGGAGGAGACCCAGTACTTCGGGCCA	TCRBV06	TCRBD01-01*01	TCRBJ02-05*01
PBMC_CD3+	0.00087184	CATCCTGAAGACAGCAGCTTCTACATCTGCAGTGCTAGAAACTACCCCCAGGGGGACAGGGTAATAGAGACCCAGTACTTCGGGCCA	TCRBV20	TCRBD01-01*01	TCRBJ02-05*01
PBMC_CD3+	0.00087184	CTGATTCTGGAGTCCGCCAGCACCAACCAGACATCTATGTACCTCTGTGCCAGCATGGGGGCCGAGGAGACCCAGTACTTCGGGCCA	TCRBV28-01*01	TCRBD01-01*01	TCRBJ02-05*01
PBMC_CD3+	0.00087184	ACGATCCAGCGCACACAGCAGAAGGACTCGGCCGTGTATCTCTGTGCCAGCAGCTTGAACAGGGATGAGACCCAGTACTTCGGGCCA	TCRBV07-02*01	TCRBD01-01*01	TCRBJ02-05*01
PBMC_CD3+	0.00087184	CTGGAGTTGGCTGCTCCCTCCCAGACATCTGTGTACTTCTGTGCCAGCAGTTACAGAGGGGTGGAAGAGACCCAGTACTTCGGGCCA	TCRBV06-06	unknown	TCRBJ02-05*01
PBMC_CD3+	0.00087184	CTGGAGTCGGCTGCTCCCTCCCAGACATCTGTGTACTTCTGTGCCAGCAGTCCCGGGACAGGGCGGGATACGCAGTATTTTGGCCCA	TCRBV06-01*01	TCRBD01-01*01	TCRBJ02-03*01
PBMC_CD3+	0.00087184	TCCTTGGAGCTGGGGGACTCAGCCCTGTACTTCTGTGCCAGCAGCCCACCGGGACAGGGGGCCACCGGGGAGCTGTTTTTTGGAGAA	TCRBV13-01*01	TCRBD01-01*01	TCRBJ02-02*01
PBMC_CD3+	0.00087184	GAGTCCGCCAGCACCAACCAGACATCTATGTACCTCTGTGCCAGCAGTTTATCACTAGCGGGACTTTACGAGCAGTACTTCGGGCCG	TCRBV28-01*01	TCRBD02-01*02	TCRBJ02-07*01
PBMC_CD3+	0.00087184	AACGCCTTGTTGCTGGGGGACTCGGCCCTCTATCTCTGTGCCAGCAGCTTTTTCTCTGGCGGGGCCGGGGAGCTGTTTTTTGGAGAA	TCRBV05-06*01	TCRBD02-01*01	TCRBJ02-02*01
PBMC_CD3+	0.00087184	ACTGTGACATCGGCCCAAAAGAACCCGACAGCTTTCTATCTCTGTGCCAGTACCTACCGGGACAATCAGCCCCAGCATTTTGGTGAT	TCRBV19-01	TCRBD02-01*02	TCRBJ01-05*01
PBMC_CD3+	0.00087184	ATCCAACCTGCAAAGCTTGAGGACTCGGCCGTGTATCTCTGTGCCAGCAGCACGGGACTAGCGCGCAATGAGCAGTTCTTCGGGCCA	TCRBV11-02*02	TCRBD02-01	TCRBJ02-01*01
PBMC_CD3+	0.00087184	ATCCGGTCCACAAAGCTGGAGGACTCAGCCATGTACTTCTGTGCCAGCACGGGAGGACAGGGGAAGTACGAGCAGTACTTCGGGCCA	TCRBV02-01*01	TCRBD01-01*01	TCRBJ02-05*01
PBMC_CD3+	0.00087184	GCTCCCTCCCAGACATCTGTGTACTTCTGTGCCAGTTACCCCTGGGCTGGGACAGGGGATTACACCGGGGAGCTGTTTTTTGGAGAA	TCRBV06	TCRBD01-01*01	TCRBJ02-02*01
PBMC_CD3+	0.00087184	GTGACCAGTGCCCATCCTGAAGACAGCAGCTTCTACATCTGCAGTGCTAGAGAGGGCGGGGGGCAAGAGACCCAGTACTTCGGGCCA	TCRBV20	TCRBD02-01*01	TCRBJ02-05*01
PBMC_CD3+	0.00087184	CCCTCAGAACCCAGGGACTCAGCTGTGTATTTTTGTGCTAGTGGTTTGAGTAAGCGGGGTCTCACAGATACGCAGTATTTTGGCCCA	TCRBV12-05*01	TCRBD02-01*01	TCRBJ02-03*01
PBMC_CD3+	0.00087184	CAGCGCACACAGCAGGAGGACTCGGCCGTGTATCTCTGTGCCAGCAGCTTAGAAGGTAGCGGGATGGGAGAGCAGTACTTCGGGCCG	TCRBV07-02*01	TCRBD02-01*02	TCRBJ02-07*01
PBMC_CD3+	0.00087184	CTGGAGTCCGCCAGCACCAACCAGACATCTATGTACCTCTGTGCCAGCAGCCGGACAGGGAGAAATCAGCCCCAGCATTTTGGTGAT	TCRBV28-01*01	TCRBD01-01*01	TCRBJ01-05*01
PBMC_CD3+	0.00087184	CAGCGCACACAGCAGGAGGACTCCGCCGTGTATCTCTGTGCCAGCAGCCGGGGGGAATTTGGCCCAGATACGCAGTATTTTGGCCCA	TCRBV07-08*01	TCRBD02-01*01	TCRBJ02-03*01
PBMC_CD3+	0.00087184	TTGGCGTCTGCTGTACCCTCTCAGACATCTGTGTACTTCTGTGCCAGCAGTCCATCGGCTAGCGGGAATGAGCAGTTCTTCGGGCCA	TCRBV06-04	TCRBD02-01	TCRBJ02-01*01
PBMC_CD3+	0.00087184	ACACAGCAGGAGGACTCGGCCGTGTATCTCTGTGCCAGCAGCTCCCCTTCTAGCGGGAGGAGCACAGATACGCAGTATTTTGGCCCA	TCRBV07-02*01	TCRBD02-01*02	TCRBJ02-03*01
PBMC_CD3+	0.00087184	GAGTCAGGGGACACAGCACTGTATTTCTGTGCCAGCAGCGATCTTCCCCCCCTAGCGCCCACTTACAATGAGCAGTTCTTCGGGCCA	TCRBV21-01*01	TCRBD02-01	TCRBJ02-01*01
PBMC_CD3+	0.00087184	TCCGCCAGCACCAACCAGACATCTATGTACCTCTGTGCCAGCAGTTCGCCCTTCAGTAGGATCTACAATGAGCAGTTCTTCGGGCCA	TCRBV28-01*01	unknown	TCRBJ02-01*01
PBMC_CD3+	0.00087184	GAGTCGGCTGCTCCCTCCCAAACATCTGTGTACTTCTGTGCCAGCAGTCGCCAAGGGAACGGCAATCAGCCCCAGCATTTTGGTGAT	TCRBV06	unknown	TCRBJ01-05*01
PBMC_CD3+	0.00087184	CTGATCCTGGAGTCGCCCAGCCCCAACCAGACCTCTCTGTACTTCTGTGCCAGCAGGTCAGGGTTTGCTGAAGCTTTCTTTGGACAA	TCRBV27-01*01	TCRBD01-01*01	TCRBJ01-01*01
PBMC_CD3+	0.00087184	ATCAATTCCCTGGAGCTTGGTGACTCTGCTGTGTATTTCTGTGCCAGCAGCCAAGTAGGGGGGCCAGAGGGCTACACCTTCGGTTCG	TCRBV03	unknown	TCRBJ01-02*01
PBMC_CD3+	0.00087184	CAGCGCACAGAGCAGGGGGACTCGGCCATGTATCTCTGTGCCAGCAGCCAAGGGGAGGGAATGTCAGATACGCAGTATTTTGGCCCA	TCRBV07-09	TCRBD02-01*02	TCRBJ02-03*01
PBMC_CD3+	0.00087184	ACTCTGACAGTGACCAGTGCCCATCCTGAAGACAGCAGCTTCTACATCTGCAGTGCCCACCGCGGGGAGACCCAGTACTTCGGGCCA	TCRBV20-01*01	TCRBD02-01	TCRBJ02-05*01
PBMC_CD3+	0.00087184	GAGCAGCGGGACTCGGCCATGTATCGCTGTGCCAGCAGCTTAGGGACGACAACCTATAGCTCCTACAATGAGCAGTTCTTCGGGCCA	TCRBV07-06*01	unknown	TCRBJ02-01*01
PBMC_CD3+	0.00087184	GCGTCTGCTGTACCCTCTCAGACATCTGTGTACTTCTGTGCCAGCAGTGCTAGCGGGGGGGCCACAGATACGCAGTATTTTGGCCCA	TCRBV06-04	TCRBD02-01*01	TCRBJ02-03*01
PBMC_CD3+	0.00087184	CTGAGCTCTCTGGAGCTGGGGGACTCAGCTTTGTATTTCTGTGCCAGCAGCGACCGGGACAGGGGCCAGCCCCAGCATTTTGGTGAT	TCRBV09-01	TCRBD01-01*01	TCRBJ01-05*01
PBMC_CD3+	0.00087184	AAGAAGCTCCTTCTCAGTGACTCTGGCTTCTATCTCTGTGCCTGGTCGGTAGGACAGGGCTTAAGTCAGCCCCAGCATTTTGGTGAT	TCRBV30-01*01	TCRBD01-01*01	TCRBJ01-05*01
PBMC_CD3+	0.00087184	AGCACCAACCAGACATCTATGTACCTCTGTGCCAGCAGTTCCCCATCAACAGGGAAGGTCCCAGGTCAGCCCCAGCATTTTGGTGAT	TCRBV28-01*01	TCRBD01-01*01	TCRBJ01-05*01
PBMC_CD3+	0.00087184	CGCACAGAGCAGGGGGACTCGGCCATGTATCTCTGTGCCAGCAGCGCAACGGCGGGGGGGGGATACAATGAGCAGTTCTTCGGGCCA	TCRBV07-09	TCRBD02-01*01	TCRBJ02-01*01
PBMC_CD3+	0.00087184	CAGCGCACAGAGCAGCGGGACTCGGCCATGTATCGCTGTGCCAGCAGCTTAGGAGTAGCGAACTACAATGAGCAGTTCTTCGGGCCA	TCRBV07-06*01	TCRBD02-01	TCRBJ02-01*01
PBMC_CD3+	0.00087184	TTGGCCCACACCAGCCAAACAGCTTTGTACTTCTGTCCTGGGAGGTACCACAGAGCGAGAAAGACCTATGGCTACACCTTCGGTTCG	TCRBV22-01*01	unknown	TCRBJ01-02*01
PBMC_CD3+	0.00087184	GAACTGGAGGATTCTGGAGTTTATTTCTGTGCCAGCAGCCAGGCAACTAGCGGGGGGAACTCCTACAATGAGCAGTTCTTCGGGCCA	TCRBV14-01*01	TCRBD02-01*01	TCRBJ02-01*01
PBMC_CD3+	0.00087184	ATTCTGGAGTCCGCCAGCACCAACCAGACATCTATGTACCTCTGTGCCAGCAGAAGACAGGGTGGCACTGAAGCTTTCTTTGGACAA	TCRBV28-01*01	TCRBD01-01*01	TCRBJ01-01*01
PBMC_CD3+	0.00087184	ACAGTGACCAGTGCCCATCCTGAAGACAGCAGCTTCTACATCTGCAGTGCTAGACGTTCAGGGCCAGATACGCAGTATTTTGGCCCA	TCRBV20	TCRBD01-01*01	TCRBJ02-03*01
PBMC_CD3+	0.00087184	ACCAGTGCCCATCCTGAAGACAGCAGCTTCTACATCTGCAGTGCTAGTGCGACGGCGGATAGCAATCAGCCCCAGCATTTTGGTGAT	TCRBV20	TCRBD02-01	TCRBJ01-05*01
PBMC_CD3+	0.00087184	GTGACCAGTGCCCATCCTGAAGACAGCAGCTTCTACATCTGCAGTGCTAGAGACATAGCGGGAGGCTACGAGCAGTACTTCGGGCCG	TCRBV20	TCRBD02-01*02	TCRBJ02-07*01
PBMC_CD3+	0.00087184	CTGAAGATCCAGCCCTCAGAACCCAGGGACTCAGCTGTGTACTTCTGTGCCAGCAGTTTAGCCGATTCGGCCTACACCTTCGGTTCG	TCRBV12	unknown	TCRBJ01-02*01
PBMC_CD3+	0.00087184	ATCCGGTCCACAAAGCTGGAGGACTCAGCCATGTACTTCTGTGCCAGCAGTCCGACAGATAGCAATCAGCCCCAGCATTTTGGTGAT	TCRBV02-01*01	TCRBD01-01*01	TCRBJ01-05*01
PBMC_CD3+	0.00087184	AATGTGAACGCCTTGTTGCTGGGGGACTCGGCCCTCTATCTCTGTGCCAGCAGCTTGCGGGGCTACTACGAGCAGTACTTCGGGCCG	TCRBV05-06*01	unknown	TCRBJ02-07*01
PBMC_CD3+	0.00087184	TTGGCTGCTCCCTCCCAGACATCTGTGTACTTCTGTGCCAGCAGTTACTCGATAGCGGGGGGGACAGATACGCAGTATTTTGGCCCA	TCRBV06-06	TCRBD02-01*01	TCRBJ02-03*01
PBMC_CD3+	0.00087184	CGCACACAGCAGGAGGACTCCGCCGTGTATCTCTGTGCCAGCAGCTTAGAGAGCGTCACAACCTACAATGAGCAGTTCTTCGGGCCA	TCRBV07-08*01	TCRBD02-01	TCRBJ02-01*01
PBMC_CD3+	0.00087184	TCAGCCGTGTATCTCTGTGCCAGCAGCTTAAGAGGAGGGGCGGGACAATATTGGGGGAGCTCCTACAATGAGCAGTTCTTCGGGCCA	TCRBV07-03*01	unknown	TCRBJ02-01*01
PBMC_CD3+	0.00087184	ACACAGCAGGAGGACTCGGCCGTGTATCTCTGTGCCAGCAGTTCCCGCCCAGGGACTAGCGGGAGAAATGAGCAGTTCTTCGGGCCA	TCRBV07-02*01	TCRBD02-01*02	TCRBJ02-01*01
PBMC_CD3+	0.00087184	CAGCCCTCAGAACCCAGGGACTCAGCTGTGTACTTCTGTGCCAGCAGTTTAGGGACAGGGAGCTCCTACGAGCAGTACTTCGGGCCA	TCRBV12	TCRBD01-01*01	TCRBJ02-05*01
PBMC_CD3+	0.00087184	ATCCAGCCCATGGAACCCAGGGACTTGGGCCTATATTTCTGTGCCAGCAGCACTCGGACCGGTGTCCATGGCTACACCTTCGGTTCG	TCRBV12-01*01	unknown	TCRBJ01-02*01
PBMC_CD3+	0.00087184	CAGCGCACAGAGCAGGGGGACTCGGCCATGTATCTCTGTGCCAGCAGCTTAGCAGTGCACTCGCTCGACGAGCAGTACTTCGGGCCG	TCRBV07-09	TCRBD02-01	TCRBJ02-07*01
PBMC_CD3+	0.00087184	GCCCATCCTGAAGACAGCAGCTTCTACATCTGCAGTGCTAGAGAGACAGGGACGAGCTCCTATAATTCACCCCTCCACTTTGGGAAC	TCRBV20	TCRBD01-01*01	TCRBJ01-06*01
PBMC_CD3+	0.00087184	TCTCTGGAGCTGGGGGACTCAGCTTTGTATTTCTGTGCCAGCATTGGAGTCAACCCCAACCGCCAGTACGAGCAGTACGTCGGGCCA	TCRBV09-01	TCRBD02-01*02	TCRBJ02
PBMC_CD3+	0.00087184	GTAGTGCGAGGAGATTCGGCAGCTTATTTCTGTGCCAGCTCACCATTTCCACAGGAACGGATGAACACTGAAGCTTTCTTTGGACAA	TCRBV18-01*01	TCRBD01-01*01	TCRBJ01-01*01
PBMC_CD3+	0.00087184	CAGCCCTCAGAACCCAGGGACTCAGCTGTGTACTTCTGTGCCAGCAGTTTAAGGGACAGCTCAATCCAGCCCCAGCATTTTGGTGAT	TCRBV12	TCRBD01-01*01	TCRBJ01-05*01
PBMC_CD3+	0.00087184	CTGAAGATCCAGCCCTCAGAACCCAGGGACTCAGCTGTGTACTTCTGTGCCAGCAGCGGAGGGACAGCTGTGCAGTACTTCGGGCCG	TCRBV12	TCRBD01-01*01	TCRBJ02-07*01
PBMC_CD3+	0.00087184	ATCCAGCGCACAGAGCAGGGGGACTCGGCCATGTATCTCTGTGCCAGCAGCAAGGGGGAGGGCAATCAGCCCCAGCATTTTGGTGAT	TCRBV07-09	unknown	TCRBJ01-05*01
PBMC_CD3+	0.00087184	CAGGAGGACTCCGCCGTGTATCTCTGTGCCAGCAGCTTAGTAGGGTACAGGGGGCGGCGGCTGAACACTGAAGCTTTCTTTGGACAA	TCRBV07-08*01	TCRBD01-01*01	TCRBJ01-01*01
PBMC_CD3+	0.00087184	CTGGAGTCGCCCAGCCCCAACCAGACCTCTCTGTACTTCTGTGCCAGCAGTTTTTCGGCCAGCAACTATGGCTACACCTTCGGTTCG	TCRBV27-01*01	unknown	TCRBJ01-02*01
PBMC_CD3+	0.00087184	AAGCTGGAGGACTCAGCCATGTACTTCTGTGCCAGCAGTGAAGGAATAGGCCTAGGGACACTATACAATGAGCAGTTCTTCGGGCCA	TCRBV02-01*01	TCRBD01-01*01	TCRBJ02-01*01
PBMC_CD3+	0.00087184	CGGTCCACAAAGCTGGAGGACTCAGCCATGTACTTCTGTGCCAGCAGGCAGACTAGCGGAGGAAACCACGAGCAGTACGTCGGGCCG	TCRBV02-01*01	TCRBD02-01	TCRBJ02-07*01
PBMC_CD3+	0.00087184	AGTTCTAAGAAGCTCCTCCTCAGTGACTCTGGCTTCTATCTCTGTGCCTGGCAGATGGGGGGGATCTATGGCTACACCTTCGGTTCG	TCRBV30-01*02	TCRBD02-01*01	TCRBJ01-02*01
PBMC_CD3+	0.00087184	TTGGAGTCGGCTGCTCCCTCCCAAACATCTGTGTACTTCTGTGCCAGCAGTTTTACAGGGGGCTCCTACGAGCAGTACTTCGGGCCG	TCRBV06	TCRBD01-01*01	TCRBJ02-07*01
PBMC_CD3+	0.00087184	CAGCAGGTAGTGCGAGGAGATTCGGCAGCTTATTTCTGTGCCAGCTCACCCACTGGAAGTAGCACAGATACGCAGTATTTTGGCCCA	TCRBV18-01*01	unknown	TCRBJ02-03*01
PBMC_CD3+	0.00087184	ATCCAGCGCACAGAGCGGGGGGACTCAGCCGTGTATCTCTGTGCCAGCAGCTTAGGAGGTAGCGGGTACGAGCAGTACTTCGGGCCA	TCRBV07-03*01	TCRBD02-01	TCRBJ02-05*01
PBMC_CD3+	0.00087184	CTGAAGATCCAGCAGGTAGTGCGAGGAGATTCGGCAGCTTATTTCTGTGCCAGCTCACCTTACCAAGAGACCCAGTACTTCGGGCCA	TCRBV18-01*01	unknown	TCRBJ02-05*01
PBMC_CD3+	0.00087184	CTGAATGTGAACGCCTTGTTGCTGGGGGACTCGGCCCTCTATCTCTGTGCCAGCAGCTTGGGTAACTATGGCTACACCTTCGGTTCG	TCRBV05-06*01	unknown	TCRBJ01-02*01
PBMC_CD3+	0.00087184	AGCCCCAACCAGACCTCTCTGTACTTCTGTGCCAGCCAGGGGACCGGACTAGCGGGAGGAAGAACAGATACGCAGTATTTTGGCCCA	TCRBV27-01*01	TCRBD02-01*02	TCRBJ02-03*01
PBMC_CD3+	0.00087184	AGCACCTTGGAGCTGGGGGACTCGGCCCTTTATCTTTGCGCCAGCAGCTTTCAGGGAAGCATGAACACTGAAGCTTTCTTTGGACAA	TCRBV05-01*01	TCRBD01-01*01	TCRBJ01-01*01
PBMC_CD3+	0.00087184	ACTCTGACGATCCAGCGCACACAGCAGGAGGACTCGGCCGTGTATCTCTGTGCCAGCAGCTCGGGGGATACGCAGTATTTTGGCCCA	TCRBV07-02*01	TCRBD02-01*01	TCRBJ02-03*01
PBMC_CD3+	0.00087184	AGCAACATGAGCCCTGAAGACAGCAGCATATATCTCTGCAGCGTTAACTTCTTGGACCTAGCCAAAAACATTCAGTACTTCGGCGCC	TCRBV29-01*01	unknown	TCRBJ02-04*01
PBMC_CD3+	0.00087184	TCCACAAAGCTGGAGGACTCAGCCATGTACTTCTGTGCCAGCAGTGCCATTGACTGGGGGAGTAACTGGGGCTACACCTTCGGTTCG	TCRBV02-01*01	unknown	TCRBJ01-02*01
PBMC_CD3+	0.00087184	GCCAGGCCCTCACATACCTCTCAGTACCTCTGTGCCAGCAGTGATACCGGGACAGGAATGTTGAACACTGAAGCTTTCTTTGGACAA	TCRBV25-01*01	TCRBD01-01*01	TCRBJ01-01*01
PBMC_CD3+	0.00087184	TCCGCTACCAGCTCCCAGACATCTGTGTACTTCTGTGCCATCAGTGAGTCGGACCGGTGGAGCTCCTACGAGCAGTACGTCGGGCCG	TCRBV10-03*01	unknown	TCRBJ02-07*01
PBMC_CD3+	0.00087184	CACGCCCTGCAGCCAGAAGACTCAGCCCTGTATCTCTGCGCCAGCAGCCAAGTCCTCGGGTTGGTTGAAAAACTGTTTTTTGGCAGT	TCRBV04-01*01	TCRBD02-01	TCRBJ01-04*01
PBMC_CD3+	0.00087184	GAGTTGGCTGCTCCCTCCCAGACATCTGTGTACTTCTGTGCCAGCAGTTACTCGCCGGATAGCAATCAGCCCCAGCATTTTGGTGAT	TCRBV06-06	unknown	TCRBJ01-05*01
PBMC_CD3+	0.00087184	TTGGAGTCGGCTGCTCCCTCCCAAACATCTGTGTACTTCTGTGCCAGCAGTAAACGAGGAGGCGCCTACGAGCAGTACTTCGGGCCG	TCRBV06	TCRBD02-01*02	TCRBJ02-07*01
PBMC_CD3+	0.00087184	AATGTGAACGCCTTGTTGCTGGGGGACTCGGCCCTGTATCTCTGTGCCAGCAGCCCCCCGCGGGCCACTGAAGCTTTCTTTGGACAA	TCRBV05-05*01	TCRBD02-01	TCRBJ01-01*01
PBMC_CD3+	0.00087184	AAGAAGCTCCTTCTCAGTGACTCTGGCTTCTATCTCTGTGCCTGGAGGGGTACTAGCGGGAGTTTCCGAGAGCAGTTCTTCGGGCCA	TCRBV30-01*01	TCRBD02-01*02	TCRBJ02-01*01
PBMC_CD3+	0.00087184	CTGGAGTCGCCCAGCCCCAACCAGACCTCTCTGTACTTCTGTGCCAGCAGGGGGGACAGGGTCGGCTATGGCTACACCTTCGGTTCG	TCRBV27-01*01	TCRBD01-01*01	TCRBJ01-02*01
PBMC_CD3+	0.00087184	CACACCCTGCAGCCAGAAGACTCGGCCCTGTATCTCTGCGCCAGCAGCCAAGAGCTGGGTCCATCCTACGAGCAGTACTTCGGGCCG	TCRBV04-03*01	unknown	TCRBJ02-07*01
PBMC_CD3+	0.00087184	ACCAGTGCCCATCCTGAAGACAGCAGCTTCTACATCTGCAGTGCCCGCCATCCCGGGACAGGGTACAATGAGCAGTTCTTCGGGCCA	TCRBV20	TCRBD01-01*01	TCRBJ02-01*01
PBMC_CD3+	0.00087184	CTTCTCAGTGACTCTGGCTTCTATCTCTGTGCCTGGAGTGTACCATTAGATTTTTTTCGGGGGCTGCATGGCTACACCTTCGGTTCG	TCRBV30-01*01	unknown	TCRBJ01-02*01
PBMC_CD3+	0.00087184	CTGAATGTGAACGCCTTGTTGCTGGGGGACTCGGCCCTCTATCTCTGTGCCAGCAGCTCGCCAGTAGGCGAGCAGTACGTCGGGCCG	TCRBV05-06*01	unknown	TCRBJ02-07*01
PBMC_CD3+	0.00087184	GAGTCAGGGGACACAGCACTGTATTTCTGTGCCAGCAGCAAAGCTCTAGCGGGAGGCCGCTCCTACAATGAGCAGTTCTTCGGGCCA	TCRBV21-01*01	TCRBD02-01*02	TCRBJ02-01*01
PBMC_CD3+	0.00087184	CTGGAGTCCGCTACCAGCTCCCAGACATCTGTGTACTTCTGTGCCATCAGTGGTGAAGGATCTGGAAACACCATATATTTTGGAGAG	TCRBV10-03*01	unknown	TCRBJ01-03*01
PBMC_CD3+	0.00087184	GCTGCCTCCTCCCAGACATCTGTATATTTCTGCGCCAGCAGGACAGACAGGAGACTCGACTCCTACAATGAGCAGTTCTTCGGGCCA	TCRBV10-01	TCRBD01-01*01	TCRBJ02-01*01
PBMC_CD3+	0.00087184	CAAAAGAACCCGACAGCTTTCTATCTCTGTGCCAGTAGTATTGGTAGCGGGAGGGCCTTTAACCAAGAGACCCAGTACTTCGGGCCA	TCRBV19-01	TCRBD02-01*02	TCRBJ02-05*01
PBMC_CD3+	0.00087184	AACGCCTTGGAGCTGGACGACTCGGCCCTGTATCTCTGTGCCAGCAGCCCGGACTCCTCTGGGGCCTACGAGCAGTACTTCGGGCCG	TCRBV05-04*01	TCRBD02-01	TCRBJ02-07*01
PBMC_CD3+	0.00087184	CTGCTGGGGTTGGAGTCGGCTGCTCCCTCCCAAACATCTGTGTACTTCTGTGCCAGCAGCTTGGGACTGGAGGCTTTCTTTGGACAA	TCRBV06	TCRBD02-01	TCRBJ01-01*01
PBMC_CD3+	0.00087184	CTCACTGTGACATCGGCCCAAAAGAACCCGACAGCTTTCTATCTCTGTGCCACCAAAGGAACATACTATGGCTACACCTTCGGTTCG	TCRBV19-01	unknown	TCRBJ01-02*01
PBMC_CD3+	0.00087184	GCCTTGGAGCTGGACGACTCGGCCCTGTATCTCTGTGCCAGCAGCTTGGTGATAGGGGCAAACACCTACGAGCAGTACGTCGGGCCA	TCRBV05-04*01	TCRBD01-01*01	TCRBJ02
PBMC_CD3+	0.00087184	AACGCCTTGGAGCTGGAGGACTCGGCCCTGTATCTCTGTGCCAGCAGCTTCCTAGGGGCCTATAATTCACCCCTCCACTTTGGGAAC	TCRBV05-08*01	TCRBD01-01*01	TCRBJ01-06*01
PBMC_CD3+	0.00087184	AGGCTGGAGTCGGCTGCTCCCTCCCAGACATCTGTGTACTTCCGTGCCAGCAACGAAGTCTCCACCGGGGAGCTGTTTTTTGGAGAA	TCRBV06-01*01	unknown	TCRBJ02-02*01
PBMC_CD3+	0.00087184	ATCCTGTCCTCAGAACCGGGAGACACGGCACTGTATCTCTGCGCCAAATTGACAGGGAGAGACCTCTACGAGCAGTACGTCGGGCCG	TCRBV23-01*01	TCRBD01-01*01	TCRBJ02-07*01
PBMC_CD3+	0.00087184	CTGTCGGCTGCTCCCTCCCAGACATCTGTGTACTTCTGTGCCAGCAGTTACTCCCACAGGGGAAACACTGAAGCTTTCTTTGGACAA	TCRBV06-05*01	TCRBD01-01*01	TCRBJ01-01*01
PBMC_CD3+	0.00087184	AGGCTGGAGTTGGCTGCTCCCTCCCAGACATCTGTGTACTTCTGTGCCAGCACCACGAGCCAGGATCAGCCCCAGCATTTTGGTGAT	TCRBV06-06	TCRBD01-01*01	TCRBJ01-05*01
PBMC_CD3+	0.00087184	ACCAGTGCCCATCCTGAAGACAGCAGCTTCTACATCTGCAGTGCTAGCAGGACAGAAGGGCGAGATCAGCCCCAGCATTTTGGTGAT	TCRBV20	TCRBD01-01*01	TCRBJ01-05*01
PBMC_CD3+	0.00087184	CTGGAGTTGGCTGCTCCCTCCCAGACATCTGTGTACTTCTGTGCCAGCAGTTCTCGGACAGGGGAATCACCCCTCCACTTTGGGAAC	TCRBV06-06	TCRBD01-01*01	TCRBJ01-06*01
PBMC_CD3+	0.00087184	ATCCCCAACCAGACAGCTCTTTACTTCTGTGCCACCAGTGATTTTGCAGCGACTAGCGGGAAACACAATGAGCAGTTCTTCGGGCCA	TCRBV24	TCRBD02-01*02	TCRBJ02-01*01
PBMC_CD3+	0.00087184	TCGGCTGCTCCCTCCCAGACATCTGTGTACTTCTGTGCCAGCAGTTACTCGATTAGGTGGGGGAACACTGAAGCTTTCTTTGGACAA	TCRBV06-05*01	unknown	TCRBJ01-01*01
PBMC_CD3+	0.00087184	ACAGTGACCAGTGCCCATCCTGAAGACAGCAGCTTCTACATCTGCAGTGCAGGAGGACAGGGGGCTTCACCCCTCCACTTTGGGAAC	TCRBV20	TCRBD01-01*01	TCRBJ01-06*01
PBMC_CD3+	0.00087184	AACGCCTTGTTGCTGGGGGACTCGGCCCTCTATCTCTGTGCCAGCGGTTTGGGACGGTACCCCTACAATGAGCAGTTCTTCGGGCCA	TCRBV05-06*01	unknown	TCRBJ02-01*01
PBMC_CD3+	0.00087184	GTGACCAGTGCCCATCCTGAAGACAGCAGCTTCTACATCTGCAGTGCTAGAGACCCTAGCGGGAGCTACGAGCAGTACTTCGGGCCA	TCRBV20	TCRBD02-01*02	TCRBJ02-05*01
PBMC_CD3+	0.00087184	GAGTCGGCTGCTCCCTCCCAGACATCTGTGTACTTCTGTGCCAGCAGTGAAGGGGTGGACGGGACAGATACGCAGTATTTTGGCCCA	TCRBV06-01*01	unknown	TCRBJ02-03*01
PBMC_CD3+	0.00087184	TCCCTGATTCTGGAGTCCGCCAGCACCAACCAGACATCTATGTACCTCTGTGCCAGCTCCCAGACCTACGAGCAGTACTTCGGGCCG	TCRBV28-01*01	TCRBD01-01*01	TCRBJ02-07*01
PBMC_CD3+	0.00087184	AGTGCCCATCCTGAAGACAGCAGCTTCTACATCTGCAGTGCTAGAGTAGTAGGGGGACAGGGGGACACTGAAGCTTTCTTTGGACAA	TCRBV20	TCRBD01-01*01	TCRBJ01-01*01
PBMC_CD3+	0.00087184	AGTGCCCATCCTGAAGACAGCAGCTTCTACATCTGCAGTGCTAGAGATGTGCTAGCGGGAGTAGTTTACGAGCAGTACTTCGGGCCG	TCRBV20	TCRBD02-01*02	TCRBJ02-07*01
PBMC_CD3+	0.00087184	AGTGCCCATCCTGAAGACAGCAGCTTCTACATCTGCAGTGCTAGAGGGACGGTCGGGTGGGGTAATTCACCCCTCCACTTTGGGAAC	TCRBV20	unknown	TCRBJ01-06*01
PBMC_CD3+	0.00087184	CGGTCCACAAAGCTGGAGGACTCAGCCATGTACTTCTGTGCCAGTAGCCTGAAGACAGGGGGTAACTATGGCTACACCTTCGGTTCG	TCRBV02-01*01	TCRBD01-01*01	TCRBJ01-02*01
PBMC_CD3+	0.00087184	AGCACCTTGGAGCTGGGGGACTCGGCCCTTTATCTTTGCGCCAGCAGCTTGGCCGGGACAGGGCCTTCACCCCTCCACTTTGGGAAC	TCRBV05-01*01	TCRBD01-01*01	TCRBJ01-06*01
PBMC_CD3+	0.00087184	GCTCCCTCCCAAACATCTGTGTACTTCTGTGCCAGCAGTTACCCGATAGCGGGAGGGCTGTCTATAGACGAGCAGTACTTCGGGCCG	TCRBV06	TCRBD02-01*02	TCRBJ02-07*01
PBMC_CD3+	0.00087184	GTGAGCACCTTGGAGCTGGGGGACTCGGCCCTTTATCTTTGCGCCAGCAGCCCGGGAAGATTTGAGGATGAAGCTTTCTTTGGACAA	TCRBV05-01*01	TCRBD02-01*02	TCRBJ01-01*01
PBMC_CD3+	0.00087184	CTGCTGTCGGCTGCTCCCTCCCAGACATCTGTGTACTTCTGTGCCAGCAGCCCACAGATCCTGAACACTGAAGCTTTCTTTGGACAA	TCRBV06-05*01	TCRBD01-01*01	TCRBJ01-01*01
PBMC_CD3+	0.00087184	GAGTCGCCCAGCCCCAACCAGACCTCTCTGTACTTCTGTGCCAGCAGTTTAAGGGCAGGGCTGGGGTATGGCTACACCTTCGGTTCG	TCRBV27-01*01	TCRBD01-01*01	TCRBJ01-02*01
PBMC_CD3+	0.00087184	GAGTCTGCCATCCCCAACCAGACAGCTCTTTACTTCTGTGCCACCAGTGACTCCAGGGGCGGTAATGAAAAACTGTTTTTTGGCAGT	TCRBV24	TCRBD01-01*01	TCRBJ01-04*01
PBMC_CD3+	0.00087184	CTGCAGCCAGAAGACTCAGCCCTGTATCTCTGCGCCAGCAGCCAACCCATAGCGGACAGCCGGTGGGAAAAACTGTTTTTTGGCAGT	TCRBV04-01*01	unknown	TCRBJ01-04*01
PBMC_CD3+	0.00087184	CTGAATGTGAACGCCTTGTTGCTGGGGGACTCGGCCCTGTATCTCTGTGCCAGCAGGTCTAGCTTTCAGACCCAGTACTTCGGGCCA	TCRBV05-05*01	TCRBD02-01	TCRBJ02-05*01
PBMC_CD3+	0.00087184	ACAGTGACCAGTGCCCATCCTGAAGACAGCAGCTTCTACATCTGCAGTGCTAGACAGGGCGAACCCTACGAGCAGTACTTCGGGCCG	TCRBV20	TCRBD01-01*01	TCRBJ02-07*01
PBMC_CD3+	0.00087184	TCGGCTGCTCCCTCCCAGACATCTGTGTACTTCTGTGCCAGCAGTGGCGAAAACGGGACACCCTTCTACGAGCAGTACGTCGGGCCG	TCRBV06-01*01	TCRBD01-01*01	TCRBJ02-07*01
PBMC_CD3+	0.00087184	TTGGAGTCGGCTGCTCCCTCCCAAACATCTGTGTACTTCTGTGCCAGCAGTTACTGGGGGGAAAATCAGCCCCAGCATTTTGGTGAT	TCRBV06	TCRBD02-01*01	TCRBJ01-05*01
PBMC_CD3+	0.00087184	AGGCTGCTGTCGGCTGCTCCCTCCCAGACATCTGTGTACTTCTGTGCCAGCAGTAGGACAGTGAACTATGGCTACACCTTCGGTTCG	TCRBV06-05*01	TCRBD01-01*01	TCRBJ01-02*01
PBMC_CD3+	0.00087184	AGGCTGCTGTCGGCTGCTCCCTCCCAGACATCTGTGTACTTCTGTGCCAGCAGGAACCCCACCTCCTACGAGCAGTACTTCGGGCCG	TCRBV06-05*01	unknown	TCRBJ02-07*01
PBMC_CD3+	0.00087184	CCTGCAAAGCTTGAGGACTCGGCCGTGTATCTCTGTGCCAGCAGCTTAATAAGCGGGGGCGCCAGTTCCGAGCAGTTCTTCGGGCCA	TCRBV11-02*02	TCRBD02-01*01	TCRBJ02-01*01
PBMC_CD3+	0.00087184	AGCTCTCTGGAGCTGGGGGACTCAGCTTTGTATTTCTGTGCCAGCAGCAGCCGACAGGGTACTGGAAACACCATATATTTTGGAGAG	TCRBV09-01	TCRBD01-01*01	TCRBJ01-03*01
PBMC_CD3+	0.00087184	GCCCATCCTGAAGACAGCAGCTTCTACATCTGCAGTGCTAGACCGGGACTAGCGGGAGGTGGCACAGATACGCAGTATTTTGGCCCA	TCRBV20	TCRBD02-01*02	TCRBJ02-03*01
PBMC_CD3+	0.00087184	AGTGCCCATCCTGAAGACAGCAGCTTCTACATCTGCAGTGCGAGGGACAGCCTTAGCTCCTATAATTCACCCCTCCACTTTGGGAAC	TCRBV20	TCRBD01-01*01	TCRBJ01-06*01
PBMC_CD3+	0.00087184	AGCACCTTGGAGCTGGGGGACTCGGCCCTTTATCTTTGCGCCAGCAGCTTGGAGGGCCAACCTGGAAACACCATATATTTTGGAGAG	TCRBV05-01*01	unknown	TCRBJ01-03*01
PBMC_CD3+	0.00087184	AATGTGAGCACCTTGGAGCTGGGGGACTCGGCCCTTTATCTTTGCGCCAGCAGCTTGTTAGGGGGGGTCGAGCAGTACGTCGGGCCG	TCRBV05-01*01	TCRBD02-01*01	TCRBJ02-07*01
PBMC_CD3+	0.00087184	CTGGAGTCCGCTACCAGCTCCCAGACATCTGTGTACTTCTGTGCCATCAGTGAGGGGGAGGAACAAGAGACCCAGTACTTCGGGCCA	TCRBV10-03*01	TCRBD02-01*02	TCRBJ02-05*01
PBMC_CD3+	0.00087184	CTACACGCCCTGCAGCCAGAAGACTCAGCCCTGTATCTCTGCGCCAGCAGCCAAGATAAGGGGGGGAGGCCCCAGCATTTTGGTGAT	TCRBV04-01*01	TCRBD02-01*01	TCRBJ01-05*01
PBMC_CD3+	0.00087184	ACAGTGACCAGTGCCCATCCTGAAGACAGCAGCTTCTACATCTGCAGTGCCGGAGGACAGAACCAAGAGACCCAGTACTTCGGGCCA	TCRBV20	TCRBD01-01*01	TCRBJ02-05*01
PBMC_CD3+	0.00087184	CTGGAGTTGGCTGCTCCCTCCCAGACATCTGTGTACTTCTGTGCCAGCAGCCTAGGGGTTGGTGTTTATGGCTACACCTTCGGTTCG	TCRBV06-06	TCRBD01-01*01	TCRBJ01-02*01
PBMC_CD3+	0.00087184	CTACACGCCCTGCAGCCAGAAGACTCAGCCCTGTATCTCTGCGCCAGCAGCCCACAGAACTCTGGAAACACCATATATTTTGGAGAG	TCRBV04-01*01	TCRBD01-01*01	TCRBJ01-03*01
PBMC_CD3+	0.00087184	GTGACCAGTGCCCATCCTGAAGACAGCAGCTTCTACATCTGCAGTGCTGGCGGGGCACAGACGAACACTGAAGCTTTCTTTGGACAA	TCRBV20	TCRBD02-01*01	TCRBJ01-01*01
PBMC_CD3+	0.00087184	GGGTTGGAGTCGGCTGCTCCCTCCCAAACATCTGTGTACTTCTGTGCCAGCAGTGGTTCGGAAAGGGAAAAACTGTTTTTTGGCAGT	TCRBV06	unknown	TCRBJ01-04*01
PBMC_CD3+	0.00087184	CCCTCAGAACCCAGGGACTCAGCTGTGTACTTCTGTGCCAGCAGTTTATCCAGACTAGCGGGTAGTCGCGAGCAGTACTTCGGGCCG	TCRBV12	TCRBD02-01	TCRBJ02-07*01
PBMC_CD3+	0.00087184	TCCACAAAGCTGGAGGACTCAGCCATGTACTTCTGTGCCAGCAGCCCAAGGGCCAGGGCTGACAATCAGCCCCAGCATTTTGGTGAT	TCRBV02-01*01	TCRBD01-01*01	TCRBJ01-05*01
PBMC_CD3+	0.00087184	TCGCCCAGCCCCAACCAGACCTCTCTGTACTTCTGTGCCAGCAGCCCCGAGGGAGCGGGAGTAATGGGTGAGCAGTTCTTCGGGCCA	TCRBV27-01*01	TCRBD02-01*02	TCRBJ02-01*01
PBMC_CD3+	0.00087184	TACCTTCATGTGGTCGCACTGCAGCAAGAAGACTCAGCTGCGTATCTCTGCACCAGCCGCTTCAAGGAGACCCAGTACTTCGGGCCA	TCRBV01-01*01	unknown	TCRBJ02-05*01
PBMC_CD3+	0.00087184	TTGGCGTCTGCTGTACCCTCTCAGACATCTGTGTACTTCTGTGCCAGCAGTGACTGGACAGGGAGCGGTGGCTACACCTTCGGTTCG	TCRBV06-04	TCRBD01-01*01	TCRBJ01-02*01
PBMC_CD3+	0.00087184	GAGTCGGCTGCTCCCTCCCAGACATCTGTGTACTTCTGTGCCAGCAGTGAAGCCCAGGACTCAGCCTACGAGCAGTACTTCGGGCCG	TCRBV06-01*01	TCRBD02-01	TCRBJ02-07*01
PBMC_CD3+	0.00087184	CGCACACAGCAGGAGGACTCGGCCGTGTATCTCTGTGCCAGCAGCGCTCAGGGGGGGTCTAGGAGAGAGACCCAGTACTTCGGGCCA	TCRBV07-02*01	unknown	TCRBJ02-05*01
PBMC_CD3+	0.00087184	CACGCCCTGCAGCCAGAAGACTCAGCCCTGTATCTCTGCGCCAGCAGCCAAGTCGAGACAGGGGTCTATGGCTACACCTTCGGTTCG	TCRBV04-01*01	TCRBD01-01*01	TCRBJ01-02*01
PBMC_CD3+	0.00087184	ATCCAGCGCACACAGCAGGAGGACTCCGCCGTGTATCTCTGTGCCAGCAGCCTTTCTCGGGGGGCCCACGAGCAGTACGTCGGGCCG	TCRBV07-08*01	TCRBD02-01*01	TCRBJ02-07*01
PBMC_CD3+	0.00087184	CACACCCTGCAGCCAGAAGACTCGGCCCTGTATCTCTGCGCCAGCAGCCAAGATTCAGGTGGAGGGGAGACCCAGTACTTCGGGCCA	TCRBV04-03*01	TCRBD02-01*02	TCRBJ02-05*01
PBMC_CD3+	0.00087184	GAGATCCAGCGCACAGAGCAGGGGGACTCGGCCATGTATCTCTGTGCCAGCAGCCGGACAGGGGGCTACGAGCAGTACTTCGGGCCG	TCRBV07-09	TCRBD01-01*01	TCRBJ02-07*01
PBMC_CD3+	0.00087184	CGGTCCACAAAGCTGGAGGACTCAGCCATGTACTTCTGTGCCAGCAGTGAACGGACAGGGGTGGGCTCACCCCTCCACTTTGGGAAC	TCRBV02-01*01	TCRBD01-01*01	TCRBJ01-06*01
PBMC_CD3+	0.00087184	AAGAAGCTCCTTCTCAGTGACTCTGGCTTCTATCTCTGTGCCGGGAGACTAGCGGGAGGGCCTTCGAGCACGCAGTATTTTGGCCCA	TCRBV30-01*01	TCRBD02-01*02	TCRBJ02-03*01
PBMC_CD3+	0.00087184	CTGCTGTCGGCTGCTCCCTCCCAGACATCTGTGTACTTCTGTGCCAGCAGCCACAGGGAGAGGAACACTGAAGCTTTCTTTGGACAA	TCRBV06-05*01	TCRBD01-01*01	TCRBJ01-01*01
PBMC_CD3+	0.00087184	AGTGCCCATCCTGAAGACAGCAGCTTCTACATCTGCAGTGCTAGAGATCAGGGGACGGGGGGGAATGAAAAACTGTTTTTTGGCAGT	TCRBV20	TCRBD02-01*01	TCRBJ01-04*01
PBMC_CD3+	0.00087184	TTGTTGCTGGGGGACTCGGCCCTGTATCTCTGTGCCAGCAGCTTGACGGGACAGGTCTCTGGGGCCAACGTCCTGACTTTCGGGGCC	TCRBV05-05*01	TCRBD01-01*01	TCRBJ02-06*01
PBMC_CD3+	0.00087184	CATCCTGAAGACAGCAGCTTCTACATCTGCAGTGCTAGAGATCTAGGGCGCCCGGGACAGGTCACAGATACGCAGTATTTTGGCCCA	TCRBV20	TCRBD01-01*01	TCRBJ02-03*01
PBMC_CD3+	0.00087184	CAGCGCACACAGCAGGAGGACTCCGCCGTGTATCTCTGTGCCAGCAGCTTAGCGCGCAGCTACAATCAGCCCCAGCATTTTGGTGAT	TCRBV07-08*01	unknown	TCRBJ01-05*01
PBMC_CD3+	0.00087184	GTGAACGCCTTGTTGCTGGGGGACTCGGCCCTCTATCTCTGTGCCAGCAGCTTGGGGACAGCGAACACTGAAGCTTTCTTTGGACAA	TCRBV05-06*01	TCRBD01-01*01	TCRBJ01-01*01
PBMC_CD3+	0.00087184	ATTCTGGAGTCCGCCAGCACCAACCAGACATCTATGTACCTCTGTGCCAGCAGTTGGTTGGGGACTTACGAGCAGTACTTCGGGCCA	TCRBV28-01*01	TCRBD02-01	TCRBJ02-05*01
PBMC_CD3+	0.00087184	TTGGAGTCGGCTGCTCCCTCCCAAACATCTGTGTACTTCTGTGCCAGCAGTCCCCGACTAGCGAGCTACGAGCAGTACTTCGGGCCG	TCRBV06	TCRBD02-01	TCRBJ02-07*01
PBMC_CD3+	0.00087184	GTGAGCACCTTGGAGCTGGGGGACTCGGCCCTTTATCTTTGCGCCAGCAGCTTGGAGACAGCTTACTACGAGCAGTACTTCGGGCCG	TCRBV05-01*01	TCRBD01-01*01	TCRBJ02-07*01
PBMC_CD3+	0.00087184	ACCAGTGCCCATCCTGAAGACAGCAGCTTCTACATCTGCAGTGCTGGCCGACTAGCGGAGTGGCAAGAGACCCAGTACTTCGGGCCA	TCRBV20	TCRBD02-01	TCRBJ02-05*01
PBMC_CD3+	0.00087184	CACACCCTGCAGCCAGAAGACTCGGCCCTGTATCTCTGTGCCAGCAGCCAAGGGACAGGGACCACCGGGGAGCTGTTTTTTGGAGAA	TCRBV04-02*01	TCRBD01-01*01	TCRBJ02-02*01
PBMC_CD3+	0.00087184	AATGTGAACGCCTTGGAGCTGGACGACTCGGCCCTGTATCTCTGTGCCAGCAGCTTACGGCGGAGGGGCGAGCAGTACTTCGGGCCG	TCRBV05-04*01	TCRBD02-01*02	TCRBJ02-07*01
PBMC_CD3+	0.00087184	ACCAGTGCCCATCCTGAAGACAGCAGCTTCTACATCTGCAGTGCTAGAGCCGGAGTGGGGGCCTTATATGGCTACACCTTCGGTTCG	TCRBV20	TCRBD01-01*01	TCRBJ01-02*01
PBMC_CD3+	0.00087184	CCCAGCCCCAACCAGACCTCTCTGTACTTCTGTGCCAGCAGTTTATCTTGGACAGGGGTGACGCATCAGCCCCAGCATTTTGGTGAT	TCRBV27-01*01	TCRBD01-01*01	TCRBJ01-05*01
PBMC_CD3+	0.00087184	ACAGTGACCAGTGCCCATCCTGAAGACAGCAGCTTCTACATCTGCAGTGCTAGAGATCCAGGGGCGAATGGCTACACCTTCGGTTCG	TCRBV20	TCRBD01-01*01	TCRBJ01-02*01
PBMC_CD3+	0.00087184	GAGTCGCCCAGCCCCAACCAGACCTCTCTGTACTTCTGTGCCAGCAGCTACTCCCCGCAGCTGAACACTGAAGCTTTCTTTGGACAA	TCRBV27-01*01	unknown	TCRBJ01-01*01
PBMC_CD3+	0.00087184	ACCAGTGCCCATCCTGAAGACAGCAGCTTCTACATCTGCAGTGCGAATATTCGACAGGGGACTAGCTATGGCTACACCTTCGGTTCG	TCRBV20	unknown	TCRBJ01-02*01
PBMC_CD3+	0.00087184	AAGCTCCTTCTCAGTGACTCTGGCTTCTATCTCTGTGCCTGGAGTCCCAGCGGGAGGTGGTCCTACAATGAGCAGTTCTTCGGGCCA	TCRBV30-01*01	TCRBD02-01*02	TCRBJ02-01*01
PBMC_CD3+	0.00087184	ATCCAGCCCTCAGAACCCAGGGACTCAGCTGTGTACTTCTGTGCCAGCAGACTCCAGGGAACTAATGAAAAACTGTTTTTTGGCAGT	TCRBV12	TCRBD01-01*01	TCRBJ01-04*01
PBMC_CD3+	0.00087184	ACATCGGCCCAAAAGAACCCGACAGCTTTCTATCTCTGTGCCAGCCCCCCCGGGCAGGGAGACAATCAGCCCCAGCATTTTGGTGAT	TCRBV19-01	unknown	TCRBJ01-05*01
PBMC_CD3+	0.00087184	ACCAGTGCCCATCCTGAAGACAGCAGCTTCTACATCTGCAGTGCTCACTTGGGGACAGGGCGAACCTACGAGCAGTACTTCGGGCCG	TCRBV20	TCRBD01-01*01	TCRBJ02-07*01
PBMC_CD3+	0.00087184	AGTTCTAAGAAGCTCCTTCTCAGTGACTCTGGCTTCTATCTCTGTGCCTGGGAATGGCAGGGGGGAAACACCATATATTTTGGAGAG	TCRBV30-01*01	TCRBD01-01*01	TCRBJ01-03*01
PBMC_CD3+	0.00087184	GTGAACGCCTTGGAGCTGGAGGACTCGGCCCTGTATCTCTGTGCCAGCAGCTTTGAGGAGCGGGGTTACGAGCAGTACTTCGGGCCG	TCRBV05-08*01	TCRBD02-01*01	TCRBJ02-07*01
PBMC_CD3+	0.00087184	ACAGTGACCAGTGCCCATCCTGAAGACAGCAGCTTCTACATCTGCAGTGCAAGCAGGGTCTTGAACACTGAAGCTTTCTTTGGACAA	TCRBV20	TCRBD01-01*01	TCRBJ01-01*01
PBMC_CD3+	0.00087184	AGGCTGGAGTTGGCTGCTCCCTCCCAGACATCTGTGTACTTCTGTGCCAGCAGTAGAGACAGGGTCTACGAGCAGTACTTCGGGCCG	TCRBV06-06	TCRBD01-01*01	TCRBJ02-07*01
PBMC_CD3+	0.00087184	ACTGTGACATCGGCCCAAAAGAACCCGACAGCTTTCTATCTCTGTGCCAGTAGTATTCGGGTATCCGGGGAGCTGTTTTTTGGAGAA	TCRBV19-01	TCRBD02-01	TCRBJ02-02*01
PBMC_CD3+	0.00087184	TTGGAGCTGGGGGACTCGGCCCTGTATCTCTGTGCCAGCGGTGTACTTCTTGCGTACAAGTCGGGCCAACGTCCTGATTTCGGGGCC	TCRBV05-03	unknown	TCRBJ02-06*01
PBMC_CD3+	0.00087184	GCTGCTCCCTCCCAGACATCTGTGTACTTCTGTGCCAGCAGTGTGCGCTATGCACAAAGTCGGGCCAACGTCCTGACTTTCGGGGCC	TCRBV06-01*01	unknown	TCRBJ02-06*01
PBMC_CD3+	0.00087184	CGCACAGAGCAGGGGGACTCGGCCATGTATCTCTGTGCCAGCACAGGAGGGACACCTCTAGCCAAAAACATTCAGTACTTCGGCGCC	TCRBV07-09	unknown	TCRBJ02-04*01
PBMC_CD3+	0.00087184	CTGGAGTCGGCTGCTCCCTCCCAGACATCTGTGTACTTCTGTGCCAGCAGGGACCGAATTGATAATTCACCCCTCCACTTTGGGAAC	TCRBV06-01*01	unknown	TCRBJ01-06*01
PBMC_CD3+	0.00087184	GCCATCCCCAACCAGACAGCTCTTTACTTCTGTGCCACCAGTACCCAGCATGGGGGGGGCTCCTACAATGAGCAGTTCTTCGGGCCA	TCRBV24	TCRBD02-01*01	TCRBJ02-01*01
PBMC_CD3+	0.00087184	CACACCCTGCAGCCAGAAGACTCGGCCCTGTATCTCTGTGCCAGCAGCCAAGAGGCCAGGGGTAACTATGGCTACACCTTCGGTTCG	TCRBV04-02*01	TCRBD01-01*01	TCRBJ01-02*01
PBMC_CD3+	0.00087184	ACAGTGACCAGTGCCCATCCTGAAGACAGCAGCTTCTACATCTGCAGTGCTCCCGACACCGCTGGAAACACCATATATTTTGGAGAG	TCRBV20	TCRBD01-01*01	TCRBJ01-03*01
PBMC_CD3+	0.00087184	GAGTCGCCCAGCCCCAACCAGACCTCTCTGTACTTCTGTGCCAGCAGCCCCAGGGGGCTAGGCAATCAGCCCCAGCATTTTGGTGAT	TCRBV27-01*01	TCRBD01-01*01	TCRBJ01-05*01
PBMC_CD3+	0.00087184	AGGCTGGAGTCGGCTGCTCCCTCCCAGACATCTGTGTACTTCTGTGCCAGCAGTGGACTAGCGGGCTACGAGCAGTACTTCGGGCCG	TCRBV06-01*01	TCRBD02-01	TCRBJ02-07*01
PBMC_CD3+	0.00087184	TCGGCCCAAAAGAACCCGACAGCTTTCTATCTCTGTGCCAGTAGTACGCTCGACAGGGGAAGCTCCTACGAGCAGTACTTCGGGCCG	TCRBV19-01	TCRBD01-01*01	TCRBJ02-07*01
PBMC_CD3+	0.00087184	CTGACCCTGGAGTCTGCCAGGCCCTCACATACCTCTCAGTACCTCTGTGCCAGCAGTCCCATCGGCGGTGAGCAGTTCTTCGGGCCA	TCRBV25-01*01	TCRBD02-01	TCRBJ02-01*01
PBMC_CD3+	0.00087184	TCAACTCTGACTGTGAGCAACATGAGCCCTGAAGACAGCAGCATATATCTCTGCAGCGTTTTATCAGATACGCAGTATTTTGGCCCA	TCRBV29-01*01	TCRBD02-01	TCRBJ02-03*01
PBMC_CD3+	0.00087184	GCCTTGTTGCTGGGGGACTCGGCCCTGTATCTCTGTGCCAGCAGCCCCCTGGGTGACGGTGGTGGTCTCGAGCAGTACTTCGGGCCA	TCRBV05-05*01	unknown	TCRBJ02-05*01
PBMC_CD3+	0.00087184	AGTGCCCATCCTGAAGACAGCAGCTTCTACATCTGCAGTGCTAGAGATCTGACAGGGGGCTTAAACAATGAGCAGTTCTTCGGGCCA	TCRBV20	TCRBD01-01*01	TCRBJ02-01*01
PBMC_CD3+	0.00087184	CTGCTGGGGTTGGAGTCGGCTGCTCCCTCCCAAACATCTGTGTACTTCTGTGCCAGCGGAGGCAATCAGCCCCAGCATTTTGGTGAT	TCRBV06	TCRBD02-01*02	TCRBJ01-05*01
PBMC_CD3+	0.00087184	TCAACTCTGACTGTGAGCAACATGAGCCCTGAAGACAGCAGCATATATCTCTGCAGCGCCCTGAACACTGAAGCTTTCTTTGGACAA	TCRBV29-01*01	unknown	TCRBJ01-01*01
PBMC_CD3+	0.00087184	CTACACACCCTGCAGCCAGAAGACTCGGCCCTGTATCTCTGCGCCAGCAGCCAAGATCTGGGACCCTACGAGCAGTACTTCGGGCCG	TCRBV04-03*01	unknown	TCRBJ02-07*01
PBMC_CD3+	0.00087184	GCTGCTCCCTCCCAGACATCTGTGTACTTCTGTGCCAGCAGTTACTCGGCTCAGGCTCGAGTTTCCTACGAGCAGTACTTCGGGCCG	TCRBV06	TCRBD01-01*01	TCRBJ02-07*01
PBMC_CD3+	0.00087184	AGGCTGGAGTCGGCTGCTCCCTCCCAGACATCTGTGTACTTCTGTGCCAGCAGCACAGGCGGGGCCTACGAGCAGTACGTCGGGCCG	TCRBV06-01*01	TCRBD02-01*01	TCRBJ02-07*01
PBMC_CD3+	0.00087184	AGCCCCAACCAGACCTCTCTGTACTTCTGTGCCAGCAGTTTAGATCCGCGGTGGCGGGGGAGAACCTACGAGCAGTACGTCGGGCCG	TCRBV27-01*01	TCRBD02-01*01	TCRBJ02-07*01
PBMC_CD3+	0.00087184	AGGCTGGAGTCGGCTGCTCCCTCCCAGACATCTGTGTACTTCTGTGCCAGCAGCGCCGGGACAGGGGCGGAAGCTTTCTTTGGACAA	TCRBV06-01*01	TCRBD01-01*01	TCRBJ01-01*01
PBMC_CD3+	0.00087184	ACAGTGACCAGTGCCCATCCTGAAGACAGCAGCTTCTACATCTGCAGTGCTAGGGAGGGCGGTCGCACTGAAGCTTTCTTTGGACAA	TCRBV20	TCRBD02-01*02	TCRBJ01-01*01
PBMC_CD3+	0.00087184	ATCCTGGAGTCGCCCAGCCCCAACCAGACCTCTCTGTACTTCTGTGCCAGCAGTTCATCTCGTCACAATGAGCAGTTCTTCGGGCCA	TCRBV27-01*01	TCRBD02-01	TCRBJ02-01*01
PBMC_CD3+	0.00087184	GAGTCGCCCAGCCCCAACCAGACCTCTCTGTACTTCTGTGCCAGCAGCCCCTCCGGGAAGCGCACCGGGGAGCTGTTTTTTGGAGAA	TCRBV27-01*01	TCRBD02-01*02	TCRBJ02-02*01
PBMC_CD3+	0.00087184	AAGAAGCTCCTCCTCAGTGACTCTGGCTTCTATCTCTGTGCCTGGAGCCCCTTTGGGACAGGGCATGAGGAGCAGTTCTTCGGGCCA	TCRBV30-01*02	TCRBD01-01*01	TCRBJ02-01*01
PBMC_CD3+	0.00087184	ATCCTGGAGTCGCCCAGCCCCAACCAGACCTCTCTGTACTTCTGTGCCAGCAGTTTATCGGGGGGAGCTACGCAGTATTTTGGCCCA	TCRBV27-01*01	TCRBD02-01*01	TCRBJ02-03*01
PBMC_CD3+	0.00087184	ACTGTGAGCAACATGAGCCCTGAAGACAGCAGCATATATCTCTGCAGCGAAGCTAGCGGGAGAACAGATACGCAGTATTTTGGCCCA	TCRBV29-01*01	TCRBD02-01*02	TCRBJ02-03*01
PBMC_CD3+	0.00087184	GAGATCCAGCGCACAGAGCAGGGGGACTCGGCCATGTATCTCTGTGCCAGCAGCTCAGGAGGGCCCTATGGCTACACCTTCGGTTCG	TCRBV07-09	TCRBD02-01*02	TCRBJ01-02*01
PBMC_CD3+	0.00087184	AGGCTGGAGTCGGCTGCTCCCTCCCAGACATCTGTGTACTTCTGTGCCAGCAGCATGACAGCAGACTATGGCTACACCTTCGGTTCG	TCRBV06-01*01	TCRBD01-01*01	TCRBJ01-02*01
PBMC_CD3+	0.00087184	ACAGAGCAGGGGGACTCGGCCATGTATCTCTGTGCCAGCAGCTTACCCCGACAGGGCTTAGCAGCGGAAGGCTACACCTTCGGTTCG	TCRBV07-09	TCRBD01-01*01	TCRBJ01-02*01
PBMC_CD3+	0.00087184	ACCAGTGCCCATCCTGAAGACAGCAGCTTCTACATCTGCAGTGCAGTCCAAGCGGACAGCTCCCAAGAGACCCAGTACTTCGGGCCA	TCRBV20	TCRBD01-01*01	TCRBJ02-05*01
PBMC_CD3+	0.00087184	CTGATCCTGGAGTCGCCCAGCCCCAACCAGACCTCTCTGTACTTCTGTGCCAGCAGCCGAATCGGGGGCGAGCAGTACTTCGGGCCG	TCRBV27-01*01	TCRBD02-01*01	TCRBJ02-07*01
PBMC_CD3+	0.00087184	AAGCTTGAGGACTCGGCCGTGTATCTCTGTGCCAGCAGCCCTATTTCACGGAGACAGGGCAGCTCCTACGAGCAGTACTTCGGGCCG	TCRBV11-02*02	TCRBD01-01*01	TCRBJ02-07*01
PBMC_CD3+	0.00087184	ACGTTGGCGTCTGCTGTACCCTCTCAGACATCTGTGTACTTCTGTGCCAGCAGTGACAGGGAAAACGGGGAGCTGTTTTTTGGAGAA	TCRBV06-04	unknown	TCRBJ02-02*01
PBMC_CD3+	0.00087184	ACTCTGAAGATCCAGCCCTCAGAACCCAGGGACTCAGCTGTGTACTTCTGTGCCAGCGGAAGGATTGGAAAACTGTTTTTTGGCAGT	TCRBV12	unknown	TCRBJ01-04*01
PBMC_CD3+	0.00087184	ATCCGGTCCACAAAGCTGGAGGACTCAGCCATGTACTTCTGTGCCAGCAGTGAAGCGGGTTACGACACTGAAGCTTTCTTTGGACAA	TCRBV02-01*01	unknown	TCRBJ01-01*01
PBMC_CD3+	0.00087184	AAGATCCAGCCCTCAGAACCCAGGGACTCAGCTGTGTACTTCTGTGCCACCCGGGACAGGGGTGGCGAAAAACTGTTTTTTGGCAGT	TCRBV12	TCRBD01-01*01	TCRBJ01-04*01
PBMC_CD3+	0.00087184	CGGTCCACAAAGCTGGAGGACTCAGCCATGTACTTCTGTGCCAGCAGTGACCAGGACAGGAGTCAAGAGACCCAGTACTTCGGGCCA	TCRBV02-01*01	TCRBD01-01*01	TCRBJ02-05*01
PBMC_CD3+	0.00087184	CAGCGCACAGAGCGGGGGGACTCAGCCGTGTATCTCTGTGCCAGCAGCTTGATCGGAGGGTACCAAGAGACCCAGTACTTCGGGCCA	TCRBV07-03*01	TCRBD02-01*02	TCRBJ02-05*01
PBMC_CD3+	0.00087184	GTGAGCACCTTGGAGCTGGGGGACTCGGCCCTTTATCTTTGCGCCAGCAGCTCCCGGGACAGCCTTTACGAGCAGTACTTCGGGCCG	TCRBV05-01*01	TCRBD01-01*01	TCRBJ02-07*01
PBMC_CD3+	0.00087184	CAACCTGCAAAGCTTGAGGACTCGGCCGTGTATCTCTGTGCCAGCAGCGCTCCGGGGACCTCTGGAAACACCATATATTTTGGAGAG	TCRBV11-02*02	unknown	TCRBJ01-03*01
PBMC_CD3+	0.00087184	TCCACTCTGACAGTGACCAGTGCCCATCCTGAAGACAGCAGCTTCTACATCTGCAGTGCTGGAATGGAGACCCAGTACTTCGGGCCA	TCRBV20-01*01	unknown	TCRBJ02-05*01
PBMC_CD3+	0.00087184	AGCTCCTTGGAGCTGGGGGACTCAGCCCTGTACTTCTGTGCCAGCAGCTTAGCCCCTAGACAGGGCAGTGGCTACACCTTCGGTTCG	TCRBV13-01*01	TCRBD01-01*01	TCRBJ01-02*01
PBMC_CD3+	0.00087184	TTGGCTGCTCCCTCCCAGACATCTGTGTACTTCTGTGCCAGCAGTTACCGTCACAGTAAGATCACCGGGGAGCTGTTTTTTGGAGAA	TCRBV06-06	TCRBD01-01*01	TCRBJ02-02*01
PBMC_CD3+	0.00087184	AAGATCCAGCCCTCAGAACCCAGGGACTCAGCTGTGTACTTCTGTGCCAGCAGCACCGGACAGGGTGAAAAACTGTTTTTTGGCAGT	TCRBV12	TCRBD01-01*01	TCRBJ01-04*01
PBMC_CD3+	0.00087184	TCCACAAAGCTGGAGGACTCAGCCATGTACTTCTGTGCCAGCAGTATTAAGCCAGGGGGCTTAAATGAAAAACTGTTTTTTGGCAGT	TCRBV02-01*01	TCRBD01-01*01	TCRBJ01-04*01
PBMC_CD3+	0.00087184	GTGACCAGTGCCCATCCTGAAGACAGCAGCTTCTACATCTGCAGTGCTAGAGACAGGGGGATTGGAAACACCATATATTTTGGAGAG	TCRBV20	TCRBD01-01*01	TCRBJ01-03*01
PBMC_CD3+	0.00087184	AGCACCTTGGAGCTGGGGGACTCGGCCCTTTATCTTTGCGCCAGCAGCCTACGAACAGGGGGCGAGGGTGAAGCTTTCTTTGGACAA	TCRBV05-01*01	TCRBD01-01*01	TCRBJ01-01*01
PBMC_CD3+	0.00087184	CGGTCCACAAAGCTGGAGGACTCAGCCATGTACTTCTGTGCCAGCAGTCGGGCCGCAGCAACTAATGAAAAACTGTTTTTTGGCAGT	TCRBV02-01*01	unknown	TCRBJ01-04*01
PBMC_CD3+	0.00087184	TCGGCCCAAAAGAACCCGACAGCTTTCTATCTCTGTGCCAGTAGTCTTCGTGAAGGGATAAGTGGCTATGGCTACACCTTCGGTTCG	TCRBV19-01	unknown	TCRBJ01-02*01
PBMC_CD3+	0.00087184	GAATGTGAGCACCTTGGAGCTGGGGACTCGGCCCTTTATCTTTGCGCCAGCAGCTTGTTAGGGGGGGTCGAGCAGTACGTCGGGCCG	TCRBV05-01*01	TCRBD02-01*01	TCRBJ02-07*01
PBMC_CD3+	0.00087184	AACATGAGCTCCTTGGAGCTGGGGGACTCAGCCCTGTACTTCTGTGCCAGCAGCTTTACCCGAACCGGGGAGCTGTTTTTTGGAGAA	TCRBV13-01*01	unknown	TCRBJ02-02*01
PBMC_CD3+	0.00087184	GCGTCTGCTGTACCCTCTCAGACATCTGTGTACTTCTGTGCCAACTCCTCTGTGGGGGGGGCCAATCAGCCCCAGCATTTTGGTGAT	TCRBV06-04	TCRBD02-01*01	TCRBJ01-05*01
PBMC_CD3+	0.00087184	GGGTTGGAGTCGGCTGCTCCCTCCCAAACATCTGTGTACTTCTGTGCCAGCAGCCACCAGGGCGCCTATGGCTACACCTTCGGTTCG	TCRBV06	TCRBD01-01*01	TCRBJ01-02*01
PBMC_CD3+	0.00087184	AGTGCCCATCCTGAAGACAGCAGCTTCTACATCTGCAGTGCTAGAGATTCGACCCGGGGAGGGGGAAACACCATATATTTTGGAGAG	TCRBV20	TCRBD02-01*02	TCRBJ01-03*01
PBMC_CD3+	0.00087184	GAGTCGGCTGCTCCCTCCCAGACATCTGTGTACTTCTGTGCCAGCAGTGTGACAGGGGCCGATAATTCACCCCTCCACTTTGGGAAC	TCRBV06-01*01	TCRBD01-01*01	TCRBJ01-06*01
PBMC_CD3+	0.00087184	AGGCTGGAGTCAGCTGCTCCCTCCCAGACATCTGTATACTTCTGTGCCAGCAGCCACCAGGGCGCCTATGGCTACACCTTCGGTTCG	TCRBV06-09*01	TCRBD01-01*01	TCRBJ01-02*01
PBMC_CD3+	0.00087184	GAGTCGCCCAGCCCCAACCAGACCTCTCTGTACTTCTGTGCCAGCAGTTTAACTAGCGGAAACACAGATACGCAGTATTTTGGCCCA	TCRBV27-01*01	TCRBD02-01	TCRBJ02-03*01
PBMC_CD3+	0.00087184	CTGGAGCTGGGGGACTCAGCTTTGTATTTCTGTGCCAGCAGCGTAGGAGTCAGCGGGAGGAACACCGGGGAGCTGTTTTTTGGAGAA	TCRBV09-01	TCRBD02-01*02	TCRBJ02-02*01
PBMC_CD3+	0.00087184	GAGTCGCCCAGCCCCAACCAGACCTCTCTGTACTTCTGTGCCAGCAGTTTGAGGGGCCCCTTAGGGACTGAAGCTTTCTTTGGACAA	TCRBV27-01*01	unknown	TCRBJ01-01*01
PBMC_CD3+	0.00087184	CGCACACAGCAGGAGGACTCGGCCGTGTATCTCTGTGCCAGCAGCTTAGTGGGCCAGGGGGCACACGAGACCCAGTACTTCGGGCCA	TCRBV07-02*01	TCRBD01-01*01	TCRBJ02-05*01
PBMC_CD3+	0.00087184	GTGAACGCCTTGTTGCTGGGGGACTCGGCCCTCTATCTCTGTGCCAGCAGCCCTATCTCTGGGGCCAACGTCCTGACTTTCGGGGCC	TCRBV05-06*01	TCRBD02-01	TCRBJ02-06*01
PBMC_CD3+	0.00087184	TCCCTGGAGCTTGGTGACTCTGCTGTGTATTTCTGTGCCAGCAGCTTAACTCGCCATTTCGTGTTAGACGAGCAGTACTTCGGGCCG	TCRBV03	TCRBD02-01	TCRBJ02-07*01
PBMC_CD3+	0.00087184	GTGACCAGTGCCCATCCTGAAGACAGCAGCTTCTACATCTGCAGTGTCCCGACTAGCTCTAGCACAGATACGCAGTATTTTGGCCCA	TCRBV20	TCRBD02-01	TCRBJ02-03*01
PBMC_CD3+	0.00087184	AATGTGAACGCCTTGGAGCTGGACGACTCGGCCCTGTATCTCTGTGCCAGCAGCCACACTCGCGGAAACGAGCAGTACTTCGGGCCG	TCRBV05-04*01	TCRBD02-01	TCRBJ02-07*01
PBMC_CD3+	0.00087184	ACTCTCAAGATCCAGCCTGCAGAGCTTGGGGACTCGGCCGTGTATCTCTGTGCCATCAACTTAAAGGGTTGGCTGTTTTTTGGCAGT	TCRBV11-03*01	unknown	TCRBJ01-04*01
PBMC_CD3+	0.00087184	ACATCGGCCCAAAAGAACCCGACAGCTTTCTATCTCTGTGCCAGTAGTCCTGCCGGGACAGGGGATGAAAAACTGTTTTTTGGCAGT	TCRBV19-01	TCRBD01-01*01	TCRBJ01-04*01
PBMC_CD3+	0.00087184	ATCCAACCTGCAAAGCTTGAGGACTCGGCCGTGTATCTCTGTGCCAGCAGCCTCCCCGGTAGGCACACTGAAGCTTTCTTTGGACAA	TCRBV11-02*02	unknown	TCRBJ01-01*01
PBMC_CD3+	0.00087184	GACATCCGCTCACCAGGCCTGGGGGACGCAGCCATGTACCTGTGTGCCACCAGCATCGACACGGTCGGGCCCCAGCATTTTGGTGAT	TCRBV15-01*01	TCRBD01-01*01	TCRBJ01-05*01
PBMC_CD3+	0.00087184	ACATCGGCCCAAAAGAACCCGACAGCTTTCTATCTCTGTGCCAGTAGTATACAGGCCGATAGCAATCAGCCCCAGCATTTTGGTGAT	TCRBV19-01	TCRBD01-01*01	TCRBJ01-05*01
PBMC_CD3+	0.00087184	GTGAGCACCTTGGAGCTGGGGGACTCGGCCCTTTATCTTTGCGCCAGCAGCGGGGGGGACAAGGCCAATGAGCAGTTCTTCGGGCCA	TCRBV05-01*01	TCRBD02-01*01	TCRBJ02-01*01
PBMC_CD3+	0.00087184	ATCAATTCCCTGGAGCTTGGTGACTCTGCTGTGTATTTCTGTGCCAGCAGCCAAGACCAACTAGGGGGCCCCCAGTTCTTCGGGCCA	TCRBV03	TCRBD01-01*01	TCRBJ02-01*01
PBMC_CD3+	0.00087184	CTAGAGTCTGCCATCCCCAACCAGACAGCTCTTTACTTCTGTGCCACCGCGCCGGCGGGGAGGGGAGATACGCAGTATTTTGGCCCA	TCRBV24	TCRBD02-01*02	TCRBJ02-03*01
PBMC_CD3+	0.00087184	CTGTCGGCTGCTCCCTCCCAGACATCTGTGTACTTCTGTGCCAGCAGTTACGGGACTAGCGACACAGATACGCAGTATTTTGGCCCA	TCRBV06-05*01	TCRBD02-01	TCRBJ02-03*01
PBMC_CD3+	0.00087184	GCCCAAAAGAACCCGACAGCTTTCTATCTCTGTGCCAGTAGTGGAATTCCGTCATTCCAAGGGGACACTGAAGCTTTCTTTGGACAA	TCRBV19-01	TCRBD01-01*01	TCRBJ01-01*01
PBMC_CD3+	0.00087184	ACCAGTGCCCATCCTGAAGACAGCAGCTTCTACATCTGCAGTGCTACGACTGACTCCGCAACTAATGAAAAACTGTTTTTTGGCAGT	TCRBV20	TCRBD02-01	TCRBJ01-04*01
PBMC_CD3+	0.00087184	GTGCAGCCTGCAGAACTGGAGGATTCTGGAGTTTATTTCTGTGCCAGCAGCCAAGATTACAGCTTCTATGGCTACACCTTCGGTTCG	TCRBV14-01*01	TCRBD01-01*01	TCRBJ01-02*01
PBMC_CD3+	0.00087184	AGTGCCCATCCTGAAGACAGCAGCTTCTACATCTGCAGTGCTAGCCAGGGGGCCATCTCTGGGGCCAACGTCCTGACTTTCGGGGCC	TCRBV20	TCRBD01-01*01	TCRBJ02-06*01
PBMC_CD3+	0.00087184	CTGCAGCCAGAAGACTCAGCCCTGTATCTCTGCGCCAGCAGAGGACTAGCGACCTTAAGCTCCTACAATGAGCAGTTCTTCGGGCCA	TCRBV04-01*01	TCRBD02-01	TCRBJ02-01*01
PBMC_CD3+	0.00087184	TTGGAGCTGGGGGACTCGGCCCTTTATCTTTGCGCCAGCAGCGCCCCGGACAGGGGAATAACTAATGAAAAACTGTTTTTTGGCAGT	TCRBV05-01*01	TCRBD01-01*01	TCRBJ01-04*01
PBMC_CD3+	0.00087184	ACCAGTGCCCATCCTGAAGACAGCAGCTTCTACATCTGCAGTGCCCCCCGTGGGGGTTCAGCCAAAAACATTCAGTACTTCGGCGCC	TCRBV20	unknown	TCRBJ02-04*01
PBMC_CD3+	0.00087184	ATCCAGCCCTCAGAACCCAGGGACTCAGCTGTGTACTTCTGTGCCAGCAGTTTCGGGATTCAGAACACTGAAGCTTTCTTTGGACAA	TCRBV12	TCRBD02-01*02	TCRBJ01-01*01
PBMC_CD3+	0.00087184	GAACCCAGGGACTCAGCTGTGTATTTTTGTGCTAGTGGTTTCACCCTGGGACAGGGTGCAACTAATGAAAAACTGTTTTTTGGCAGT	TCRBV12-05*01	TCRBD01-01*01	TCRBJ01-04*01
PBMC_CD3+	0.00087184	ACCTTGGAGCTGGGGGACTCGGCCCTTTATCTTTGCGCCAGCAGCTCGTTAAGCGGGAGAAGCACCGGGGAGCTGTTTTTTGGAGAA	TCRBV05-01*01	TCRBD02-01*02	TCRBJ02-02*01
PBMC_CD3+	0.00087184	AGGCTGGAGTTGGCTGCTCCCTCCCAGACATCTGTGTACTTCTGTGCCAGCAGTGACGGCAGGGTACCTGAAGCTTTCTTTGGACAA	TCRBV06-06	TCRBD01-01*01	TCRBJ01-01*01
PBMC_CD3+	0.00087184	TCGGCTGCTCCCTCCCAAACATCTGTGTACTTCTGTGCCAGCAGCCTCAGGACTAGCAGAAGCACAGATACGCAGTATTTTGGCCCA	TCRBV06	TCRBD02-01	TCRBJ02-03*01
PBMC_CD3+	0.00087184	CAGCGCACACAGCAGGAGGACTCGGCCGTGTATCTCTGTGCCAGCAGCAGGGGGACTGTGGGCAATCAGCCCCAGCATTTTGGTGAT	TCRBV07-02*01	unknown	TCRBJ01-05*01
PBMC_CD3+	0.00087184	GAGTCCGCCAGCACCAACCAGACATCTATGTACCTCTGTGCCAGCAGTTTAGGGCAGCTACAAGTCTATGGCTACACCTTCGGTTCG	TCRBV28-01*01	TCRBD01-01*01	TCRBJ01-02*01
PBMC_CD3+	0.00087184	ATCCAGCGCACAGAGCAGGGGGACTCGGCCATGTATCTCTGTGCCAGCAGCTTAGACAGGGCCCGCTATGGCTACACCTTCGGTTCG	TCRBV07-09	TCRBD01-01*01	TCRBJ01-02*01
PBMC_CD3+	0.00087184	ACATCGGCCCAAAAGAACCCGACAGCTTTCTATCTCTGTGCCAGTAGTATTTCGGGCAGGGCCGACTATGGCTACACCTTCGGTTCG	TCRBV19-01	TCRBD01-01*01	TCRBJ01-02*01
PBMC_CD3+	0.00087184	CTGGAGTCGCCCAGCCCCAACCAGACCTCTCTGTACTTCTGTGCCAGCAGTTTATCGTCCTGGGCCAACGTCCTGACTTTCGGGGCC	TCRBV27-01*01	TCRBD02-01	TCRBJ02-06*01
PBMC_CD3+	0.00087184	ATGAATGTGAGCACCTTGGAGCTGGGGGACTCGGCCCTTTATCTTTGCGCCAGCAGCATATCAGTAGGTGAGCAGTTCTTCGGGCCA	TCRBV05-01*01	unknown	TCRBJ02-01*01
PBMC_CD3+	0.00087184	AGTGCCTTGGAGCTGGGGGACTCGGCCCTGTATCTCTGTGCCAGCAGCTTGGTGGGGGCTCTATTCACTGAAGCTTTCTTTGGACAA	TCRBV05-03	TCRBD01-01*01	TCRBJ01-01*01
PBMC_CD3+	0.00087184	TTCCCGCTCAGGCTGCTGTCGGCTGCTCCCTCCCAGACATCTGTGTACTTCTGTGCCAGCAGTGCGATCAGGGCTTTCTTTGGACAA	TCRBV06-05*01	TCRBD01-01*01	TCRBJ01-01*01
PBMC_CD3+	0.00087184	CTGGAGTCCGCCAGCACCAACCAGACATCTATGTACCTCTGTGCCAGCAGCACCACAGGGGACGGACAGCCCCAGCATTTTGGTGAT	TCRBV28-01*01	TCRBD01-01*01	TCRBJ01-05*01
PBMC_CD3+	0.00087184	ACTGTGACATCGGCCCAAAAGAACCCGACAGCTTTCTATCTCTGTGCCAGTAGTATAATAGGGAACACTGAAGCTTTCTTTGGACAA	TCRBV19-01	unknown	TCRBJ01-01*01
PBMC_CD3+	0.00087184	GAACCGGGAGACACGGCACTGTATCTCTGCGCCAGCATCTTAACCCAATACAGGGGGGACATGAACACTGAAGCTTTCTTTGGACAA	TCRBV23-01*01	TCRBD01-01*01	TCRBJ01-01*01
PBMC_CD3+	0.00087184	ACTCTGGAGTCAGCTACCCGCTCCCAGACATCTGTGTATTTCTGCGCCAGCGACAGGGGGAGCACAGATACGCAGTATTTTGGCCCA	TCRBV10-02*01	TCRBD01-01*01	TCRBJ02-03*01
PBMC_CD3+	0.00087184	AGGCTGGAGTCGGCTGCTCCCTCCCAGACATCTGTGTACTTCTGTGCCAGCAGTCAGGACAGGGTCCATGAGCAGTTCTTCGGGCCA	TCRBV06-01*01	TCRBD01-01*01	TCRBJ02-01*01
PBMC_CD3+	0.00087184	GTGAACGCCTTGTTGCTGGGGGACTCGGCCCTCTATCTCTGTGCCAGCAGCTTCGGCGGGAGCCCCCACGAGCAGTACTTCGGGCCG	TCRBV05-06*01	TCRBD02-01*02	TCRBJ02-07*01
PBMC_CD3+	0.00087184	CTGGAGTCCGCCAGCACCAACCAGACATCTATGTACCTCTGTGCCAGCAGTTCAGGGATGGGCAATCAGCCCCAGCATTTTGGTGAT	TCRBV28-01*01	TCRBD01-01*01	TCRBJ01-05*01
PBMC_CD3+	0.00087184	GTGACCAGTGCCCATCCTGAAGACAGCAGCTTCTACATCTGCAGTGCCTACAAAGGCAGGGCTGACTACGAGCAGTACTTCGGGCCG	TCRBV20	TCRBD01-01*01	TCRBJ02-07*01
PBMC_CD3+	0.00087184	AGCACCTTGGAGCTGGGGGACTCGGCCCTTTATCTTTGCGCCAGCAGGGGAGCAGGGCAACAAGAAGAGACCCAGTACTTCGGGCCA	TCRBV05-01*01	unknown	TCRBJ02-05*01
PBMC_CD3+	0.00087184	TCCGCTACCAGCTCCCAGACATCTGTGTACTTCTGTGCCATCAGTAAAGCGGGACAGGAGAACACCGGGGAGCTGTTTTTTGGAGAA	TCRBV10-03*01	TCRBD01-01*01	TCRBJ02-02*01
PBMC_CD3+	0.00087184	ATTCTGGAGTCCGCCAGCACCAACCAGACATCTATGTACCTCTGTGCCAGCAGGACTTCGGTTGTCACTGAAGCTTTCTTTGGACAA	TCRBV28-01*01	TCRBD02-01	TCRBJ01-01*01
PBMC_CD3+	0.00087184	ACATCGGCCCAAAAGAACCCGACAGCTTTCTATCTCTGTGCCAGTAGTTGGCGGGCTGGGGGGGATCAGCCCCAGCATTTTGGTGAT	TCRBV19-01	TCRBD02-01*01	TCRBJ01-05*01
PBMC_CD3+	0.00087184	GCTCCCTCCCAGACATCTGTGTACTTCTGTGCCAGCAGTCCACATGTTACCAGGACCAGCTCCTACAATGAGCAGTTCTTCGGGCCA	TCRBV06	unknown	TCRBJ02-01*01
PBMC_CD3+	0.00087184	GCTACCAGCTCCCAGACATCTGTGTACTTCTGTGCCATCAAACCGGGACTAGCGGGGGGGGTCACAGATACGCAGTATTTTGGCCCA	TCRBV10-03*01	TCRBD02-01*01	TCRBJ02-03*01
PBMC_CD3+	0.00087184	CTTGGTGACTCTGCTGTGTATTTCTGTGCCAGCAGCCAGATGCCGGGACTAGCGGGGGGGAGCACAGATACGCAGTATTTTGGCCCA	TCRBV03	TCRBD02-01*01	TCRBJ02-03*01
PBMC_CD3+	0.00087184	ATCCAGCGCACAGAGCAGGGGGACTCGGCCATGTATCTCTGTGCCAGCAGCTTATTTAAAGCTAACTATGGCTACACCTTCGGTTCG	TCRBV07-09	unknown	TCRBJ01-02*01
PBMC_CD3+	0.00087184	ACCAGTGCCCATCCTGAAGACAGCAGCTTCTACATCTGCAGTGCTAGAGATTTCATCTCTGGGGCCAACGTCCTGACTTTCGGGGCC	TCRBV20	TCRBD01-01*01	TCRBJ02-06*01
PBMC_CD3+	0.00087184	TCGGCCCAAAAGAACCCGACAGCTTTCTATCTCTGTGCCAGTAGTTACGCGGGGGGACTCTCCTACAATGAGCAGTTCTTCGGGCCA	TCRBV19-01	TCRBD02-01*01	TCRBJ02-01*01
PBMC_CD3+	0.00087184	ATCCAGCCTGCAAAGCTTGAGGACTCGGCCGTGTATCTCTGTGCCAGCAGCTTATCGGGTTGGGCCGGCGGCTACACCTTCGGTTCG	TCRBV11-02*02	unknown	TCRBJ01-02*01
PBMC_CD3+	0.00087184	AAGATCCAGCCTGCAGAGCTTGGGGACTCGGCCATGTATCTCTGTGCCAGCAGCTTAGCGGGATCGAAGGAGCAGTACTTCGGGCCG	TCRBV11-01*01	unknown	TCRBJ02-07*01
PBMC_CD3+	0.00087184	GTGACATCGGCCCAAAAGAACCCGACAGCTTTCTATCTCTGTGCCAGTAGTACCGACAGGGCCACCGGGGAGCTGTTTTTTGGAGAA	TCRBV19-01	TCRBD01-01*01	TCRBJ02-02*01
PBMC_CD3+	0.00087184	GTGACCAGTGCCCATCCTGAAGACAGCAGCTTCTACATCTGCAGTGCTAGAAGCAGGGTTAGCAATCAGCCCCAGCATTTTGGTGAT	TCRBV20	TCRBD01-01*01	TCRBJ01-05*01
PBMC_CD3+	0.00087184	ACATCGGCCCAAAAGAACCCGACAGCTTTCTATCTCTGTGCCAGCGGGTCCGGGACAGAGAACACCGGGGAGCTGTTTTTTGGAGAA	TCRBV19-01	TCRBD01-01*01	TCRBJ02-02*01
PBMC_CD3+	0.00087184	GACATCCGCTCACCAGGCCTGGGGGACGCAGCCATGTACCTGTGTGCCACCAGCAGAGGGCAGGTTGAAAAACTGTTTTTTGGCAGT	TCRBV15-01*01	TCRBD01-01*01	TCRBJ01-04*01
PBMC_CD3+	0.00087184	GCCCTGCAGCCAGAAGACTCAGCCCTGTATCTCTGCGCCAGCAGCCAAGATATTCGGAGGGGACGGAATGAGCAGTTCTTCGGGCCA	TCRBV04-01*01	TCRBD02-01*02	TCRBJ02-01*01
PBMC_CD3+	0.00087184	GTGACATCGGCCCAAAAGAACCCGACAGCTTTCTATCTCTGTGCCAGTAGTGCCTCCGGGACTAGGAATGAGCAGTTCTTCGGGCCA	TCRBV19-01	TCRBD02-01	TCRBJ02-01*01
PBMC_CD3+	0.00087184	CTAGAGTCTGCCATCCCCAACCAGACAGCTCTTTACTTCTGTGCCACCAGTCAAGAGTCCAGGTACAATGAGCAGTTCTTCGGGCCA	TCRBV24	TCRBD01-01*01	TCRBJ02-01*01
PBMC_CD3+	0.00087184	CCTGCAAAGCTTGAGGACTCGGCCGTGTATCTCTGTGCCAGCAGCTTAGAGCCAGGGACATGGAGCACTGAAGCTTTCTTTGGACAA	TCRBV11-02*02	TCRBD01-01*01	TCRBJ01-01*01
PBMC_CD3+	0.00087184	GTGAACGCCTTGGAGCTGGACGACTCGGCCCTGTATCTCTGTGCCAGCAGCTTGGCCCCCTCCGATCAGCCCCAGCATTTTGGTGAT	TCRBV05-04*01	TCRBD02-01	TCRBJ01-05*01
PBMC_CD3+	0.00087184	TCAGAACCCAGGGACTCAGCTGTGTATTTTTGTGCTAGTGGTTTGGTACCGGGGAGTACTCTCTCCTACGAGCAGTACGTCGGGCCG	TCRBV12-05*01	TCRBD02-01	TCRBJ02-07*01
PBMC_CD3+	0.00087184	TCTAAGAAGCTCCTCCTCAGTGACTCTGGCTTCTATCTCTGTGCCTGGAACTCCGTGGGGGGAAACTATGGCTACACCTTCGGTTCG	TCRBV30-01*02	TCRBD02-01*01	TCRBJ01-02*01
PBMC_CD3+	0.00087184	ACTGTGACATCGGCCCAAAAGAACCCGACAGCTTTCTATCTCTGTGCCAGTAGTTCGGGACAGGGGGTGGCTGCTTTCTTTGGACAA	TCRBV19-01	TCRBD01-01*01	TCRBJ01-01*01
PBMC_CD3+	0.00087184	ACATCGGCCCAAAAGAACCCGACAGCTTTCTATCTCTGTGCCAGTAGTCCTCGACAGGGAAGAACAGATACGCAGTATTTTGGCCCA	TCRBV19-01	TCRBD01-01*01	TCRBJ02-03*01
PBMC_CD3+	0.00087184	CTCAGGCTGGAGTCGGCTGCTCCCTCCCAGACATCTGTGTACTTCTGTGCCAGCAGTGAAAACAGAGCCGAGCTGTTTTTTGGAGAA	TCRBV06-01*01	TCRBD01-01*01	TCRBJ02-02*01
PBMC_CD3+	0.00087184	ATTCTGGAGTCCGCCAGCACCAACCAGACATCTATGTACCTCTGTGCCAGCAGTTTACTACAGGGCTACGAGCAGTACTTCGGGCCG	TCRBV28-01*01	TCRBD01-01*01	TCRBJ02-07*01
PBMC_CD3+	0.00087184	CGGTCCACAAAGCTGGAGGACTCAGCCATGTACTTCTGTGCCAGCAGTGAAGAAGGGAGCTCCTACAATGAGCAGTTCTTCGGGCCA	TCRBV02-01*01	TCRBD02-01*02	TCRBJ02-01*01
PBMC_CD3+	0.00087184	ACCAGTGCCCATCCTGAAGACAGCAGCTTCTACATCTGCAGTTCAGGGGGGGCGGGGGCCCTCCAAGAGACCCAGTACTTCGGGCCA	TCRBV20	unknown	TCRBJ02-05*01
PBMC_CD3+	0.00087184	AATGTGAGCACCTTGGAGCTGGGGGACTCGGCCCTTTATCTTTGCGCCAGCAGCTCTAGCAACACCGGGGAGCTGTTTTTTGGAGAA	TCRBV05-01*01	TCRBD02-01	TCRBJ02-02*01
PBMC_CD3+	0.00087184	CTGAATGTGAACGCCTTGGAGCTGGACGACTCGGCCCTGTATCTCTGTGCCAGCAGCCTTGTCGGCACTGAAGCTTTCTTTGGACAA	TCRBV05-04*01	TCRBD02-01	TCRBJ01-01*01
PBMC_CD3+	0.00087184	TCGGCTGCTCCCTCCCAGACATCTGTGTACTTCTGTGCCAGCAGTGCATCGGGGACAACCTTACAAGAGACCCAGTACTTCGGGCCA	TCRBV06-01*01	TCRBD01-01*01	TCRBJ02-05*01
PBMC_CD3+	0.00087184	AACCTGAGCTCTCTGGAGCTGGGGGACTCAGCTTTGTATTTCTGTGCCAGCAGTCTAGCTGGCTACAATGAGCAGTTCTTCGGGCCA	TCRBV09-01	TCRBD02-01	TCRBJ02-01*01
PBMC_CD3+	0.00087184	CTGGAGTCGGCTGCTCCCTCCCAGACATCTGTGTACTTCTGTGCCAAGGCGGCAGGGGGCCTCAATCAGCCCCAGCATTTTGGTGAT	TCRBV06-01*01	TCRBD01-01*01	TCRBJ01-05*01
PBMC_CD3+	0.00087184	TCCACAAAGCTGGAGGACTCAGCCATGTACTTCTGTGCCAGCAGTGACGAGGTTTTGGGGACTGGAAACACCATATATTTTGGAGAG	TCRBV02-01*01	unknown	TCRBJ01-03*01
PBMC_CD3+	0.00087184	CAGCCTGCAGAACTGGAGGATTCTGGAGTTTATTTCTGTGCCAGCAGCCCTGGACTAGCGGCATACAATGAGCAGTTCTTCGGGCCA	TCRBV14-01*01	TCRBD02-01	TCRBJ02-01*01
PBMC_CD3+	0.00087184	CACATCAATTCCCTGGAGCTTGGTGACTCTGCTGTGTATTTCTGTGCCAGCAGCCGGACAAGGAACACTGAAGCTTTCTTTGGACAA	TCRBV03	TCRBD01-01*01	TCRBJ01-01*01
PBMC_CD3+	0.00087184	CTGGAGTCCGCCAGCACCAACCAGACATCTATGTACCTCTGTGCCAGCAGTGTAGGGGGCCCTAATGAAAAACTGTTTTTTGGCAGT	TCRBV28-01*01	TCRBD01-01*01	TCRBJ01-04*01
PBMC_CD3+	0.00087184	TCAGAACCCAGGGACTCAGCTGTGTACTTCTGTGCCAGCAGTTTAGTGCAGACTCACGCGAACACCGGGGAGCTGTTTTTTGGAGAA	TCRBV12	TCRBD02-01	TCRBJ02-02*01
PBMC_CD3+	0.00087184	ACCCTGCAGCCAGAAGACTCGGCCCTGTATCTCTGTGCCAGCAGCCCATCGGGACTAGCGGGAGGGTTGGAGCAGTTCTTCGGGCCA	TCRBV04-02*01	TCRBD02-01*02	TCRBJ02-01*01
PBMC_CD3+	0.00087184	AGCACCTTGGAGCTGGGGGACTCGGCCCTTTATCTTTGCGCCAGCAGCCCGAACCCGGGAAGCACCGGGGAGCTGTTTTTTGGAGAA	TCRBV05-01*01	TCRBD02-01*02	TCRBJ02-02*01
PBMC_CD3+	0.00087184	AGCACCTTGGAGCTGGGGGACTCGGCCCTTTATCTTTGCGCCAGCAGCTTAAGGACAGGGGTGGGCACTGAAGCTTTCTTTGGACAA	TCRBV05-01*01	TCRBD01-01*01	TCRBJ01-01*01
PBMC_CD3+	0.00087184	AGTTCTAAGAAGCTCCTTCTCAGTGACTCTGGCTTCTATCTCTGTGCCTGGAGTGTACCCGTGGGCCCTGAAGCTTTCTTTGGACAA	TCRBV30-01*01	TCRBD01-01*01	TCRBJ01-01*01
PBMC_CD3+	0.00087184	ATCCAGCGCACACAGCAGGAGGACTCGGCCGTGTATCTCTGTGCCAGCAGTGTCGACAGTCTGAACACTGAAGCTTTCTTTGGACAA	TCRBV07-02*01	TCRBD01-01*01	TCRBJ01-01*01
PBMC_CD3+	0.00087184	CTGTCGGCTGCTCCCTCCCAGACATCTGTGTACTTCTGTGCCAGCAGTTACGGGGCGGGAGGGCCCGACGAGCAGTACTTCGGGCCG	TCRBV06-05*01	TCRBD02-01*02	TCRBJ02-07*01
PBMC_CD3+	0.00087184	CTGTCGGCTGCTCCCTCCCAGACATCTGTGTACTTCTGTGCCAGCAGTGAGGGACAGGGAGGGTACAATGAGCAGTTCTTCGGGCCA	TCRBV06	TCRBD01-01*01	TCRBJ02-01*01
PBMC_CD3+	0.00087184	CAGCCCTCAGAACCCAGGGACTCAGCTGTGTATTTTTGTGCTAGTGGTTTCGGGCAGGGTGGCAACTATGGCTACACCTTCGGTTCG	TCRBV12-05*01	TCRBD01-01*01	TCRBJ01-02*01
PBMC_CD3+	0.00087184	GAGATCCAGCGCACAGAGCAGGGGGACTCGGCCATGTATCTCTGTGCCAGCAGCCCTCGGGAAGGAGAGACCCAGTACTTCGGGCCA	TCRBV07-09	TCRBD02-01*02	TCRBJ02-05*01
PBMC_CD3+	0.00087184	GAAGACTCAGCCCTGTATCTCTGCGCCAGCAGCCAAGGGATCCTGCGGGAGACCTTAGGGAACACCGGGGAGCTGTTTTTTGGAGAA	TCRBV04-01*01	TCRBD02-01*02	TCRBJ02-02*01
PBMC_CD3+	0.00087184	CTGAAGATCCAGCCCTCAGAACCCAGGGACTCAGCTGTGTACTTCTGTGCCAGCAGTTACAGTGGGGAGACCCAGTACTTCGGGCCA	TCRBV12	TCRBD01-01*01	TCRBJ02-05*01
